# Supplementary material for: Genome-Wide Identification of Expression Quantitative Trait Loci (eQTLs) in Human Heart
Source: PLoS One. 2014 May 20;9(5):e97380. doi: 10.1371/journal.pone.0097380 (PMC4028258; doi:10.1371/journal.pone.0097380)
Supplement: Table S1 — Table of all significant eQTLs. This table contains the complete results for all significant non-diseased human heart eQTLs (FDR ≤0.05). It contains for each SNP-transcript pair the SNP ID, gene or transcript IDs (HGNC, Entrez Gene, RefSeq), genomic locations, minor and major allele, minor allele frequency, beta (effect size per copy of the minor allele), p-value and distance between SNP and gene. The table is sorted on HGNC official gene symbol. (XLS) [file pone.0097380.s003.xls]

SNP.ID	LD.Cluster	Chromosome	Position	Strand	SNP_Type	N	Effect.allele	Non.effect.allele	Effect_allele_frequency	Beta	Beta.SE	P.value	Gene.Symbol	RefSeq.ID	Entrez.Gene.ID	Illumina.probe.ID	Gene.Chromosome	Gene.Start	Gene.End	Gene.Strand	Distance.SNP.to.Gene	Relative.SNP.Position
rs758053	3	14	73986914	-	Gen	129	A	G	0.228682171	0.207041516	0.047841629	1.51e-05	ACOT1	NM_001037161; NP_001032238	641371	ILMN_2121389	14	74003928	74010498	+	-17014	upstream
rs4899469	3	14	73990117	-	Gen	129	A	G	0.298449612	0.213508996	0.045519766	2.73e-06	ACOT1	NM_001037161; NP_001032238	641371	ILMN_2121389	14	74003928	74010498	+	-13811	upstream
rs1074501	3	14	73989859	+	Imp	129	C	T	0.298449612	0.213508996	0.045519766	2.73e-06	ACOT1	NM_001037161; NP_001032238	641371	ILMN_2121389	14	74003928	74010498	+	-14069	upstream
rs9931747	16	16	20615752	-	Gen	129	G	A	0.205426357	0.263707712	0.049661203	1.1e-07	ACSM5	NM_017888; NP_060358	54988	ILMN_1766966	16	20420856	20452281	+	163471	downstream
rs7498582	16	16	20623688	-	Gen	129	G	A	0.205426357	0.263707712	0.049661203	1.1e-07	ACSM5	NM_017888; NP_060358	54988	ILMN_1766966	16	20420856	20452281	+	171407	downstream
rs1390816	18	16	20623775	+	Gen	129	C	A	0.321705426	0.185979182	0.043299795	1.75e-05	ACSM5	NM_017888; NP_060358	54988	ILMN_1766966	16	20420856	20452281	+	171494	downstream
rs3087812	16	16	20634775	-	Gen	129	G	A	0.205426357	0.263707712	0.049661203	1.1e-07	ACSM5	NM_017888; NP_060358	54988	ILMN_1766966	16	20420856	20452281	+	182494	downstream
rs163274	18	16	20672335	+	Gen	129	G	A	0.317829457	0.185653073	0.043183171	1.71e-05	ACSM5	NM_017888; NP_060358	54988	ILMN_1766966	16	20420856	20452281	+	220054	downstream
rs9928757	9	16	20352863	+	Imp	129	C	G	0.228682171	0.198335424	0.043978997	6.49e-06	ACSM5	NM_017888; NP_060358	54988	ILMN_1766966	16	20420856	20452281	+	-67993	upstream
rs7404783	16	16	20618004	+	Imp	129	T	C	0.205426357	0.263707712	0.049661203	1.1e-07	ACSM5	NM_017888; NP_060358	54988	ILMN_1766966	16	20420856	20452281	+	165723	downstream
rs7198570	16	16	20618468	+	Imp	129	G	A	0.205426357	0.263707712	0.049661203	1.1e-07	ACSM5	NM_017888; NP_060358	54988	ILMN_1766966	16	20420856	20452281	+	166187	downstream
rs1496759	16	16	20620993	+	Imp	129	G	A	0.197674419	0.275604676	0.049908398	3.35e-08	ACSM5	NM_017888; NP_060358	54988	ILMN_1766966	16	20420856	20452281	+	168712	downstream
rs9927979	16	16	20628688	+	Imp	129	A	G	0.205426357	0.263707712	0.049661203	1.1e-07	ACSM5	NM_017888; NP_060358	54988	ILMN_1766966	16	20420856	20452281	+	176407	downstream
rs163238	16	16	20647887	+	Imp	129	T	G	0.205426357	0.263707712	0.049661203	1.1e-07	ACSM5	NM_017888; NP_060358	54988	ILMN_1766966	16	20420856	20452281	+	195606	downstream
rs151328	16	16	20648702	+	Imp	129	A	G	0.205426357	0.263707712	0.049661203	1.1e-07	ACSM5	NM_017888; NP_060358	54988	ILMN_1766966	16	20420856	20452281	+	196421	downstream
rs163235	16	16	20651378	+	Imp	129	G	C	0.205426357	0.263707712	0.049661203	1.1e-07	ACSM5	NM_017888; NP_060358	54988	ILMN_1766966	16	20420856	20452281	+	199097	downstream
rs163234	18	16	20652023	+	Imp	129	C	T	0.321705426	0.185979182	0.043299795	1.75e-05	ACSM5	NM_017888; NP_060358	54988	ILMN_1766966	16	20420856	20452281	+	199742	downstream
rs163275	18	16	20672175	+	Imp	129	G	A	0.30620155	0.189844931	0.042876722	9.52e-06	ACSM5	NM_017888; NP_060358	54988	ILMN_1766966	16	20420856	20452281	+	219894	downstream
rs2641805	19	16	75566585	+	Gen	129	G	A	0.244186047	0.240813503	0.056764375	2.21e-05	ADAT1	NM_012091; NP_036223; NR_036460	23536	ILMN_1657139	16	75632247	75657221	-	65662	downstream
rs2550886	28	16	75571923	-	Gen	128	G	A	0.23828125	0.249112655	0.056785893	1.15e-05	ADAT1	NM_012091; NP_036223; NR_036460	23536	ILMN_1657139	16	75632247	75657221	-	60324	downstream
rs2550887	28	16	75572012	+	Gen	127	G	A	0.236220472	0.251996659	0.0571493	1.04e-05	ADAT1	NM_012091; NP_036223; NR_036460	23536	ILMN_1657139	16	75632247	75657221	-	60235	downstream
rs2550911	28	16	75574424	-	Gen	129	A	G	0.244186047	0.240813503	0.056764375	2.21e-05	ADAT1	NM_012091; NP_036223; NR_036460	23536	ILMN_1657139	16	75632247	75657221	-	57823	downstream
rs2738808	28	16	75576915	-	Gen	129	A	G	0.240310078	0.253279687	0.05678263	8.18e-06	ADAT1	NM_012091; NP_036223; NR_036460	23536	ILMN_1657139	16	75632247	75657221	-	55332	downstream
rs7199936	28	16	75577559	-	Gen	129	G	A	0.244186047	0.240813503	0.056764375	2.21e-05	ADAT1	NM_012091; NP_036223; NR_036460	23536	ILMN_1657139	16	75632247	75657221	-	54688	downstream
rs2242407	28	16	75573884	+	Imp	129	C	T	0.240310078	0.253279687	0.05678263	8.18e-06	ADAT1	NM_012091; NP_036223; NR_036460	23536	ILMN_1657139	16	75632247	75657221	-	58363	downstream
rs2641809	28	16	75581069	+	Imp	129	A	G	0.240310078	0.253279687	0.05678263	8.18e-06	ADAT1	NM_012091; NP_036223; NR_036460	23536	ILMN_1657139	16	75632247	75657221	-	51178	downstream
rs2738793	28	16	75581082	+	Imp	129	G	A	0.240310078	0.253279687	0.05678263	8.18e-06	ADAT1	NM_012091; NP_036223; NR_036460	23536	ILMN_1657139	16	75632247	75657221	-	51165	downstream
rs8061183	28	16	75587966	+	Imp	129	G	A	0.240310078	0.253279687	0.05678263	8.18e-06	ADAT1	NM_012091; NP_036223; NR_036460	23536	ILMN_1657139	16	75632247	75657221	-	44281	downstream
rs2074801	29	16	3726454	-	Gen	129	C	A	0.38372093	-0.258714717	0.060385277	1.83e-05	ADCY9	NM_001116; NP_001107	115	ILMN_1654287	16	4012650	4166186	-	286196	downstream
rs9693689	43	8	67292716	-	Gen	127	A	G	0.5	-0.286979806	0.059161352	1.23e-06	ADHFE1	NM_144650; NP_653251	137872	ILMN_1702858	8	67344718	67381044	+	-52002	upstream
rs10957373	32	8	67329108	+	Gen	129	A	G	0.182170543	0.308047324	0.073524813	2.79e-05	ADHFE1	NM_144650; NP_653251	137872	ILMN_1702858	8	67344718	67381044	+	-15610	upstream
rs12541098	32	8	67336382	-	Gen	129	A	G	0.329457364	0.318955587	0.062609295	3.5e-07	ADHFE1	NM_144650; NP_653251	137872	ILMN_1702858	8	67344718	67381044	+	-8336	upstream
rs753082	43	8	67353258	-	Gen	129	A	G	0.5	-0.284457968	0.057150178	6.45e-07	ADHFE1	NM_144650; NP_653251	137872	ILMN_1702858	8	67344718	67381044	+	0	inside
rs2718988	43	8	67358921	+	Gen	129	A	G	0.496124031	-0.283262156	0.056725362	5.93e-07	ADHFE1	NM_144650; NP_653251	137872	ILMN_1702858	8	67344718	67381044	+	0	inside
rs2555575	43	8	67375519	-	Gen	128	A	G	0.48828125	-0.268983379	0.056335794	1.8e-06	ADHFE1	NM_144650; NP_653251	137872	ILMN_1702858	8	67344718	67381044	+	0	inside
rs13682	43	8	67380677	-	Gen	129	A	G	0.457364341	0.243121131	0.058008182	2.78e-05	ADHFE1	NM_144650; NP_653251	137872	ILMN_1702858	8	67344718	67381044	+	0	inside
rs977467	43	8	67306864	+	Imp	129	A	G	0.492248062	-0.285103343	0.058050344	9.05e-07	ADHFE1	NM_144650; NP_653251	137872	ILMN_1702858	8	67344718	67381044	+	-37854	upstream
rs10957372	43	8	67315225	+	Imp	129	C	T	0.492248062	-0.285103343	0.058050344	9.05e-07	ADHFE1	NM_144650; NP_653251	137872	ILMN_1702858	8	67344718	67381044	+	-29493	upstream
rs2718990	43	8	67349995	+	Imp	129	G	A	0.492248062	-0.285103343	0.058050344	9.05e-07	ADHFE1	NM_144650; NP_653251	137872	ILMN_1702858	8	67344718	67381044	+	0	inside
rs2465985	43	8	67353726	+	Imp	129	C	G	0.496124031	-0.283262156	0.056725362	5.93e-07	ADHFE1	NM_144650; NP_653251	137872	ILMN_1702858	8	67344718	67381044	+	0	inside
rs1025228	43	8	67357690	+	Imp	129	G	T	0.496124031	-0.283262156	0.056725362	5.93e-07	ADHFE1	NM_144650; NP_653251	137872	ILMN_1702858	8	67344718	67381044	+	0	inside
rs1030421	43	8	67360762	+	Imp	129	A	C	0.445736434	0.257477882	0.058737693	1.17e-05	ADHFE1	NM_144650; NP_653251	137872	ILMN_1702858	8	67344718	67381044	+	0	inside
rs2555568	43	8	67362864	+	Imp	129	G	A	0.445736434	0.257477882	0.058737693	1.17e-05	ADHFE1	NM_144650; NP_653251	137872	ILMN_1702858	8	67344718	67381044	+	0	inside
rs10824139	44	10	76042248	+	Imp	129	T	C	0.15503876	-0.257052098	0.055507711	3.64e-06	ADK	NM_001123; NM_001202449; NM_001202450; NM_006721; NP_001114; NP_001189378; NP_001189379; NP_006712	132	ILMN_2358626	10	75910943	76469061	+	0	inside
rs2271100	48	4	178359679	-	Gen	129	G	A	0.240310078	0.272775812	0.062872536	1.43e-05	AGA	NM_000027; NM_001171988; NP_000018; NP_001165459; NR_033655	175	ILMN_1802631	4	178351929	178363657	-	0	inside
rs4690522	46	4	178361051	+	Gen	129	A	C	0.337209302	-0.284502129	0.057875478	8.84e-07	AGA	NM_000027; NM_001171988; NP_000018; NP_001165459; NR_033655	175	ILMN_1802631	4	178351929	178363657	-	0	inside
rs4690523	52	4	178361162	-	Gen	129	G	A	0.465116279	-0.253345142	0.054655028	3.56e-06	AGA	NM_000027; NM_001171988; NP_000018; NP_001165459; NR_033655	175	ILMN_1802631	4	178351929	178363657	-	0	inside
rs7693160	48	4	178387902	+	Gen	129	G	A	0.248062016	0.268413678	0.062846536	1.95e-05	AGA	NM_000027; NM_001171988; NP_000018; NP_001165459; NR_033655	175	ILMN_1802631	4	178351929	178363657	-	-24245	upstream
rs35955682	53	4	178393335	+	Gen	129	G	A	0.399224806	-0.241136306	0.056841846	2.21e-05	AGA	NM_000027; NM_001171988; NP_000018; NP_001165459; NR_033655	175	ILMN_1802631	4	178351929	178363657	-	-29678	upstream
rs17742420	56	4	178438637	+	Gen	129	G	A	0.333333333	0.252977164	0.056880335	8.69e-06	AGA	NM_000027; NM_001171988; NP_000018; NP_001165459; NR_033655	175	ILMN_1802631	4	178351929	178363657	-	-74980	upstream
rs1882160	56	4	178449352	+	Gen	129	A	G	0.453488372	0.28365119	0.057633489	8.58e-07	AGA	NM_000027; NM_001171988; NP_000018; NP_001165459; NR_033655	175	ILMN_1802631	4	178351929	178363657	-	-85695	upstream
rs2271101	52	4	178359719	+	Imp	129	G	A	0.465116279	-0.253345142	0.054655028	3.56e-06	AGA	NM_000027; NM_001171988; NP_000018; NP_001165459; NR_033655	175	ILMN_1802631	4	178351929	178363657	-	0	inside
rs12645096	53	4	178400913	+	Imp	129	T	C	0.399224806	-0.241136306	0.056841846	2.21e-05	AGA	NM_000027; NM_001171988; NP_000018; NP_001165459; NR_033655	175	ILMN_1802631	4	178351929	178363657	-	-37256	upstream
rs11936727	56	4	178429837	+	Imp	129	A	G	0.453488372	0.28365119	0.057633489	8.58e-07	AGA	NM_000027; NM_001171988; NP_000018; NP_001165459; NR_033655	175	ILMN_1802631	4	178351929	178363657	-	-66180	upstream
rs17691455	56	4	178436002	+	Imp	129	C	G	0.453488372	0.28365119	0.057633489	8.58e-07	AGA	NM_000027; NM_001171988; NP_000018; NP_001165459; NR_033655	175	ILMN_1802631	4	178351929	178363657	-	-72345	upstream
rs13101817	56	4	178465347	+	Imp	129	T	C	0.337209302	0.257661547	0.057022133	6.22e-06	AGA	NM_000027; NM_001171988; NP_000018; NP_001165459; NR_033655	175	ILMN_1802631	4	178351929	178363657	-	-101690	upstream
rs1380381	57	7	16813488	+	Imp	129	C	T	0.174418605	0.340450334	0.078388576	1.4e-05	AHR	NM_001621; NP_001612	196	ILMN_1812640	7	17338276	17385775	+	-524788	upstream
rs3896278	72	7	134137705	-	Gen	129	A	G	0.356589147	-0.225530362	0.048129788	2.79e-06	AKR1B1	NM_001628; NP_001619	231	ILMN_1701731	7	134127107	134143888	-	0	inside
rs12386571	72	7	134192487	+	Gen	128	A	G	0.3515625	-0.218610614	0.047681606	4.54e-06	AKR1B1	NM_001628; NP_001619	231	ILMN_1701731	7	134127107	134143888	-	-48599	upstream
rs6953277	72	7	134196661	+	Gen	129	G	A	0.352713178	-0.228787123	0.047094046	1.19e-06	AKR1B1	NM_001628; NP_001619	231	ILMN_1701731	7	134127107	134143888	-	-52773	upstream
rs10247315	72	7	134202349	+	Gen	129	A	G	0.352713178	-0.228787123	0.047094046	1.19e-06	AKR1B1	NM_001628; NP_001619	231	ILMN_1701731	7	134127107	134143888	-	-58461	upstream
rs1424450	72	7	134209317	+	Gen	129	A	C	0.352713178	-0.228787123	0.047094046	1.19e-06	AKR1B1	NM_001628; NP_001619	231	ILMN_1701731	7	134127107	134143888	-	-65429	upstream
rs10236737	72	7	134212038	+	Gen	129	G	A	0.352713178	-0.228787123	0.047094046	1.19e-06	AKR1B1	NM_001628; NP_001619	231	ILMN_1701731	7	134127107	134143888	-	-68150	upstream
rs2037004	72	7	134212611	+	Gen	129	A	G	0.352713178	-0.228787123	0.047094046	1.19e-06	AKR1B1	NM_001628; NP_001619	231	ILMN_1701731	7	134127107	134143888	-	-68723	upstream
rs10275355	72	7	134175325	+	Imp	129	C	T	0.356589147	-0.226285274	0.047268529	1.69e-06	AKR1B1	NM_001628; NP_001619	231	ILMN_1701731	7	134127107	134143888	-	-31437	upstream
rs7455336	72	7	134176759	+	Imp	129	A	G	0.356589147	-0.226285274	0.047268529	1.69e-06	AKR1B1	NM_001628; NP_001619	231	ILMN_1701731	7	134127107	134143888	-	-32871	upstream
rs12668321	72	7	134195535	+	Imp	129	T	C	0.356589147	-0.225272573	0.047268529	1.88e-06	AKR1B1	NM_001628; NP_001619	231	ILMN_1701731	7	134127107	134143888	-	-51647	upstream
rs12667578	72	7	134201221	+	Imp	129	G	A	0.352713178	-0.228787123	0.047094046	1.19e-06	AKR1B1	NM_001628; NP_001619	231	ILMN_1701731	7	134127107	134143888	-	-57333	upstream
rs12667598	72	7	134201331	+	Imp	129	T	A	0.352713178	-0.228787123	0.047094046	1.19e-06	AKR1B1	NM_001628; NP_001619	231	ILMN_1701731	7	134127107	134143888	-	-57443	upstream
rs7789833	72	7	134202422	+	Imp	129	G	A	0.352713178	-0.228787123	0.047094046	1.19e-06	AKR1B1	NM_001628; NP_001619	231	ILMN_1701731	7	134127107	134143888	-	-58534	upstream
rs9656438	72	7	134208616	+	Imp	129	A	G	0.352713178	-0.228787123	0.047094046	1.19e-06	AKR1B1	NM_001628; NP_001619	231	ILMN_1701731	7	134127107	134143888	-	-64728	upstream
rs10232478	72	7	134209074	+	Imp	129	C	T	0.352713178	-0.228787123	0.047094046	1.19e-06	AKR1B1	NM_001628; NP_001619	231	ILMN_1701731	7	134127107	134143888	-	-65186	upstream
rs2093691	73	9	116107087	+	Gen	129	G	A	0.418604651	-0.387437391	0.087387178	9.27e-06	ALAD	NM_000031; NM_001003945; NP_000022	210	ILMN_1747577	9	116148592	116163618	-	41505	downstream
rs7650509	76	3	134170971	+	Gen	129	A	G	0.441860465	-0.203350497	0.04635312	1.15e-05	ANAPC13	NM_001242374; NM_001242375; NM_015391; NP_001229303; NP_001229304; NP_056206	25847	ILMN_1793894	3	134196546	134204865	-	25575	downstream
rs9841212	108	3	134191938	-	Gen	129	G	A	0.38372093	-0.214298983	0.04494631	1.86e-06	ANAPC13	NM_001242374; NM_001242375; NM_015391; NP_001229303; NP_001229304; NP_056206	25847	ILMN_1793894	3	134196546	134204865	-	4608	downstream
rs9842113	76	3	134192338	+	Gen	129	A	G	0.488372093	0.20026486	0.04571177	1.18e-05	ANAPC13	NM_001242374; NM_001242375; NM_015391; NP_001229303; NP_001229304; NP_056206	25847	ILMN_1793894	3	134196546	134204865	-	4208	downstream
rs1863913	108	3	134200205	-	Gen	129	G	A	0.387596899	-0.229295447	0.045141064	3.78e-07	ANAPC13	NM_001242374; NM_001242375; NM_015391; NP_001229303; NP_001229304; NP_056206	25847	ILMN_1793894	3	134196546	134204865	-	0	inside
rs1874883	108	3	134205071	-	Gen	129	C	A	0.387596899	-0.229295447	0.045141064	3.78e-07	ANAPC13	NM_001242374; NM_001242375; NM_015391; NP_001229303; NP_001229304; NP_056206	25847	ILMN_1793894	3	134196546	134204865	-	-206	upstream
rs1498718	108	3	134205920	+	Gen	129	A	G	0.379844961	-0.232151897	0.046238332	5.15e-07	ANAPC13	NM_001242374; NM_001242375; NM_015391; NP_001229303; NP_001229304; NP_056206	25847	ILMN_1793894	3	134196546	134204865	-	-1055	upstream
rs3932818	108	3	134206069	+	Gen	129	A	G	0.387596899	-0.229295447	0.045141064	3.78e-07	ANAPC13	NM_001242374; NM_001242375; NM_015391; NP_001229303; NP_001229304; NP_056206	25847	ILMN_1793894	3	134196546	134204865	-	-1204	upstream
rs9814567	108	3	134218557	-	Gen	129	A	G	0.387596899	-0.229295447	0.045141064	3.78e-07	ANAPC13	NM_001242374; NM_001242375; NM_015391; NP_001229303; NP_001229304; NP_056206	25847	ILMN_1793894	3	134196546	134204865	-	-13692	upstream
rs7427492	108	3	134261654	-	Gen	129	G	A	0.387596899	-0.229295447	0.045141064	3.78e-07	ANAPC13	NM_001242374; NM_001242375; NM_015391; NP_001229303; NP_001229304; NP_056206	25847	ILMN_1793894	3	134196546	134204865	-	-56789	upstream
rs9868985	83	3	134278270	-	Gen	126	A	G	0.353174603	0.213106252	0.048875487	1.3e-05	ANAPC13	NM_001242374; NM_001242375; NM_015391; NP_001229303; NP_001229304; NP_056206	25847	ILMN_1793894	3	134196546	134204865	-	-73405	upstream
rs9809619	108	3	134280948	-	Gen	129	C	A	0.387596899	-0.229295447	0.045141064	3.78e-07	ANAPC13	NM_001242374; NM_001242375; NM_015391; NP_001229303; NP_001229304; NP_056206	25847	ILMN_1793894	3	134196546	134204865	-	-76083	upstream
rs4955526	108	3	134317337	-	Gen	129	A	G	0.430232558	-0.211454698	0.045503831	3.37e-06	ANAPC13	NM_001242374; NM_001242375; NM_015391; NP_001229303; NP_001229304; NP_056206	25847	ILMN_1793894	3	134196546	134204865	-	-112472	upstream
rs2293293	108	3	134322742	+	Gen	129	A	G	0.430232558	-0.211454698	0.045503831	3.37e-06	ANAPC13	NM_001242374; NM_001242375; NM_015391; NP_001229303; NP_001229304; NP_056206	25847	ILMN_1793894	3	134196546	134204865	-	-117877	upstream
rs4074521	108	3	134325536	+	Gen	129	A	G	0.430232558	-0.211454698	0.045503831	3.37e-06	ANAPC13	NM_001242374; NM_001242375; NM_015391; NP_001229303; NP_001229304; NP_056206	25847	ILMN_1793894	3	134196546	134204865	-	-120671	upstream
rs4074522	108	3	134325626	+	Gen	129	G	A	0.430232558	-0.211454698	0.045503831	3.37e-06	ANAPC13	NM_001242374; NM_001242375; NM_015391; NP_001229303; NP_001229304; NP_056206	25847	ILMN_1793894	3	134196546	134204865	-	-120761	upstream
rs7633868	89	3	134331048	+	Gen	129	A	G	0.437984496	-0.201792538	0.044596613	6.04e-06	ANAPC13	NM_001242374; NM_001242375; NM_015391; NP_001229303; NP_001229304; NP_056206	25847	ILMN_1793894	3	134196546	134204865	-	-126183	upstream
rs6775611	108	3	134358947	-	Gen	129	A	G	0.399224806	-0.190574183	0.045040589	2.32e-05	ANAPC13	NM_001242374; NM_001242375; NM_015391; NP_001229303; NP_001229304; NP_056206	25847	ILMN_1793894	3	134196546	134204865	-	-154082	upstream
rs2241556	108	3	134183312	+	Imp	129	A	G	0.379844961	-0.216371039	0.045480901	1.96e-06	ANAPC13	NM_001242374; NM_001242375; NM_015391; NP_001229303; NP_001229304; NP_056206	25847	ILMN_1793894	3	134196546	134204865	-	13234	downstream
rs6772896	108	3	134203347	+	Imp	129	C	T	0.387596899	-0.229295447	0.045141064	3.78e-07	ANAPC13	NM_001242374; NM_001242375; NM_015391; NP_001229303; NP_001229304; NP_056206	25847	ILMN_1793894	3	134196546	134204865	-	0	inside
rs6785027	108	3	134211649	+	Imp	129	C	T	0.387596899	-0.229295447	0.045141064	3.78e-07	ANAPC13	NM_001242374; NM_001242375; NM_015391; NP_001229303; NP_001229304; NP_056206	25847	ILMN_1793894	3	134196546	134204865	-	-6784	upstream
rs11708531	108	3	134224902	+	Imp	129	T	C	0.387596899	-0.229295447	0.045141064	3.78e-07	ANAPC13	NM_001242374; NM_001242375; NM_015391; NP_001229303; NP_001229304; NP_056206	25847	ILMN_1793894	3	134196546	134204865	-	-20037	upstream
rs9289471	108	3	134230811	+	Imp	129	A	G	0.387596899	-0.229295447	0.045141064	3.78e-07	ANAPC13	NM_001242374; NM_001242375; NM_015391; NP_001229303; NP_001229304; NP_056206	25847	ILMN_1793894	3	134196546	134204865	-	-25946	upstream
rs9968172	108	3	134231251	+	Imp	129	C	T	0.387596899	-0.229295447	0.045141064	3.78e-07	ANAPC13	NM_001242374; NM_001242375; NM_015391; NP_001229303; NP_001229304; NP_056206	25847	ILMN_1793894	3	134196546	134204865	-	-26386	upstream
rs10935120	108	3	134233092	+	Imp	129	A	G	0.387596899	-0.229295447	0.045141064	3.78e-07	ANAPC13	NM_001242374; NM_001242375; NM_015391; NP_001229303; NP_001229304; NP_056206	25847	ILMN_1793894	3	134196546	134204865	-	-28227	upstream
rs7619451	108	3	134233238	+	Imp	129	T	G	0.387596899	-0.229295447	0.045141064	3.78e-07	ANAPC13	NM_001242374; NM_001242375; NM_015391; NP_001229303; NP_001229304; NP_056206	25847	ILMN_1793894	3	134196546	134204865	-	-28373	upstream
rs9989967	108	3	134238964	+	Imp	129	A	C	0.387596899	-0.229295447	0.045141064	3.78e-07	ANAPC13	NM_001242374; NM_001242375; NM_015391; NP_001229303; NP_001229304; NP_056206	25847	ILMN_1793894	3	134196546	134204865	-	-34099	upstream
rs9990351	108	3	134239191	+	Imp	129	T	A	0.387596899	-0.229295447	0.045141064	3.78e-07	ANAPC13	NM_001242374; NM_001242375; NM_015391; NP_001229303; NP_001229304; NP_056206	25847	ILMN_1793894	3	134196546	134204865	-	-34326	upstream
rs9835204	108	3	134261342	+	Imp	129	G	T	0.387596899	-0.229295447	0.045141064	3.78e-07	ANAPC13	NM_001242374; NM_001242375; NM_015391; NP_001229303; NP_001229304; NP_056206	25847	ILMN_1793894	3	134196546	134204865	-	-56477	upstream
rs12637751	108	3	134266124	+	Imp	129	G	A	0.387596899	-0.229295447	0.045141064	3.78e-07	ANAPC13	NM_001242374; NM_001242375; NM_015391; NP_001229303; NP_001229304; NP_056206	25847	ILMN_1793894	3	134196546	134204865	-	-61259	upstream
rs4955555	108	3	134286427	+	Imp	129	C	T	0.387596899	-0.229295447	0.045141064	3.78e-07	ANAPC13	NM_001242374; NM_001242375; NM_015391; NP_001229303; NP_001229304; NP_056206	25847	ILMN_1793894	3	134196546	134204865	-	-81562	upstream
rs7630874	108	3	134293291	+	Imp	129	C	T	0.387596899	-0.229295447	0.045141064	3.78e-07	ANAPC13	NM_001242374; NM_001242375; NM_015391; NP_001229303; NP_001229304; NP_056206	25847	ILMN_1793894	3	134196546	134204865	-	-88426	upstream
rs4368544	108	3	134300014	+	Imp	129	T	C	0.387596899	-0.229295447	0.045141064	3.78e-07	ANAPC13	NM_001242374; NM_001242375; NM_015391; NP_001229303; NP_001229304; NP_056206	25847	ILMN_1793894	3	134196546	134204865	-	-95149	upstream
rs9857242	108	3	134316378	+	Imp	129	C	T	0.430232558	-0.211454698	0.045503831	3.37e-06	ANAPC13	NM_001242374; NM_001242375; NM_015391; NP_001229303; NP_001229304; NP_056206	25847	ILMN_1793894	3	134196546	134204865	-	-111513	upstream
rs1534030	108	3	134330083	+	Imp	129	C	T	0.437984496	-0.201792538	0.044596613	6.04e-06	ANAPC13	NM_001242374; NM_001242375; NM_015391; NP_001229303; NP_001229304; NP_056206	25847	ILMN_1793894	3	134196546	134204865	-	-125218	upstream
rs7653807	108	3	134345724	+	Imp	129	T	C	0.399224806	-0.190574183	0.045040589	2.32e-05	ANAPC13	NM_001242374; NM_001242375; NM_015391; NP_001229303; NP_001229304; NP_056206	25847	ILMN_1793894	3	134196546	134204865	-	-140859	upstream
rs3821348	109	2	241463453	+	Gen	129	A	C	0.151162791	0.316933546	0.064947147	1.06e-06	ANKMY1	NM_016552; NM_017844; NP_057636; NP_060314	51281	ILMN_1675483	2	241418839	241497405	-	0	inside
rs10786349	116	10	99216066	-	Gen	129	A	G	0.472868217	0.835981794	0.168555379	7.06e-07	ANKRD2	NM_001129981; NM_020349; NP_001123453; NP_065082	26287	ILMN_1682547	10	99332256	99343641	+	-116190	upstream
rs2152092	116	10	99219885	+	Gen	129	G	A	0.472868217	0.835981794	0.168555379	7.06e-07	ANKRD2	NM_001129981; NM_020349; NP_001123453; NP_065082	26287	ILMN_1682547	10	99332256	99343641	+	-112371	upstream
rs3740526	116	10	99220707	-	Gen	129	A	G	0.46124031	0.804296724	0.167720994	1.62e-06	ANKRD2	NM_001129981; NM_020349; NP_001123453; NP_065082	26287	ILMN_1682547	10	99332256	99343641	+	-111549	upstream
rs10882942	116	10	99243326	-	Gen	129	A	G	0.46124031	0.804296724	0.167720994	1.62e-06	ANKRD2	NM_001129981; NM_020349; NP_001123453; NP_065082	26287	ILMN_1682547	10	99332256	99343641	+	-88930	upstream
rs7068965	116	10	99256557	+	Gen	129	A	G	0.488372093	-0.744057963	0.168125938	9.62e-06	ANKRD2	NM_001129981; NM_020349; NP_001123453; NP_065082	26287	ILMN_1682547	10	99332256	99343641	+	-75699	upstream
rs3818909	116	10	99215953	+	Imp	129	G	C	0.472868217	0.835981794	0.168555379	7.06e-07	ANKRD2	NM_001129981; NM_020349; NP_001123453; NP_065082	26287	ILMN_1682547	10	99332256	99343641	+	-116303	upstream
rs7093946	116	10	99255012	+	Imp	129	G	A	0.472868217	0.835981794	0.168555379	7.06e-07	ANKRD2	NM_001129981; NM_020349; NP_001123453; NP_065082	26287	ILMN_1682547	10	99332256	99343641	+	-77244	upstream
rs9314117	148	5	93891091	-	Gen	127	G	A	0.413385827	-0.332517855	0.057433739	7.06e-09	ANKRD32	NM_032290; NP_115666	84250	ILMN_2214278	5	93954391	94031573	+	-63300	upstream
rs6898585	135	5	93896128	-	Gen	129	A	G	0.403100775	0.247224417	0.056720141	1.31e-05	ANKRD32	NM_032290; NP_115666	84250	ILMN_2214278	5	93954391	94031573	+	-58263	upstream
rs1031389	148	5	93918392	+	Gen	129	G	A	0.5	-0.329234629	0.057667188	1.13e-08	ANKRD32	NM_032290; NP_115666	84250	ILMN_2214278	5	93954391	94031573	+	-35999	upstream
rs10035650	148	5	93936485	+	Gen	129	G	A	0.391472868	-0.400377482	0.057702144	3.96e-12	ANKRD32	NM_032290; NP_115666	84250	ILMN_2214278	5	93954391	94031573	+	-17906	upstream
rs10043779	148	5	93943818	+	Gen	129	A	G	0.391472868	-0.400377482	0.057702144	3.96e-12	ANKRD32	NM_032290; NP_115666	84250	ILMN_2214278	5	93954391	94031573	+	-10573	upstream
rs17083818	148	5	93947146	-	Gen	129	G	A	0.375968992	-0.395686485	0.056760061	3.14e-12	ANKRD32	NM_032290; NP_115666	84250	ILMN_2214278	5	93954391	94031573	+	-7245	upstream
rs10070258	148	5	93980014	-	Gen	129	C	A	0.364341085	-0.416435823	0.058825756	1.45e-12	ANKRD32	NM_032290; NP_115666	84250	ILMN_2214278	5	93954391	94031573	+	0	inside
rs12516225	148	5	94001174	-	Gen	129	A	C	0.364341085	-0.416435823	0.058825756	1.45e-12	ANKRD32	NM_032290; NP_115666	84250	ILMN_2214278	5	93954391	94031573	+	0	inside
rs10051931	148	5	94001476	+	Gen	129	G	A	0.329457364	-0.473948632	0.061109801	8.79e-15	ANKRD32	NM_032290; NP_115666	84250	ILMN_2214278	5	93954391	94031573	+	0	inside
rs1124667	148	5	94012979	+	Gen	129	G	A	0.445736434	0.318081021	0.05658108	1.89e-08	ANKRD32	NM_032290; NP_115666	84250	ILMN_2214278	5	93954391	94031573	+	0	inside
rs2112449	148	5	94019780	+	Gen	129	A	G	0.445736434	0.318081021	0.05658108	1.89e-08	ANKRD32	NM_032290; NP_115666	84250	ILMN_2214278	5	93954391	94031573	+	0	inside
rs10078304	148	5	94027011	+	Gen	129	A	G	0.329457364	-0.473948632	0.061109801	8.79e-15	ANKRD32	NM_032290; NP_115666	84250	ILMN_2214278	5	93954391	94031573	+	0	inside
rs11955373	148	5	94035949	+	Gen	129	A	G	0.325581395	-0.467330898	0.060944236	1.74e-14	ANKRD32	NM_032290; NP_115666	84250	ILMN_2214278	5	93954391	94031573	+	4376	downstream
rs2112448	148	5	94038410	-	Gen	129	G	A	0.449612403	0.305618587	0.056073382	5.03e-08	ANKRD32	NM_032290; NP_115666	84250	ILMN_2214278	5	93954391	94031573	+	6837	downstream
rs2638	148	5	94050447	-	Gen	129	A	G	0.410852713	0.278077938	0.056403781	8.22e-07	ANKRD32	NM_032290; NP_115666	84250	ILMN_2214278	5	93954391	94031573	+	18874	downstream
rs306580	132	5	94060445	+	Gen	129	G	A	0.337209302	0.245502327	0.057521063	1.97e-05	ANKRD32	NM_032290; NP_115666	84250	ILMN_2214278	5	93954391	94031573	+	28872	downstream
rs6556852	133	5	94083237	-	Gen	129	A	G	0.294573643	0.272177719	0.058019637	2.72e-06	ANKRD32	NM_032290; NP_115666	84250	ILMN_2214278	5	93954391	94031573	+	51664	downstream
rs293061	150	5	94190819	-	Gen	129	A	G	0.290697674	-0.316824726	0.060894829	1.96e-07	ANKRD32	NM_032290; NP_115666	84250	ILMN_2214278	5	93954391	94031573	+	159246	downstream
rs11949638	135	5	93907889	+	Imp	129	A	G	0.410852713	0.251489839	0.056403781	8.24e-06	ANKRD32	NM_032290; NP_115666	84250	ILMN_2214278	5	93954391	94031573	+	-46502	upstream
rs10476612	148	5	93910958	+	Imp	129	C	T	0.298449612	-0.469109874	0.062184829	4.56e-14	ANKRD32	NM_032290; NP_115666	84250	ILMN_2214278	5	93954391	94031573	+	-43433	upstream
rs12518034	148	5	93916953	+	Imp	129	C	T	0.298449612	-0.469109874	0.062184829	4.56e-14	ANKRD32	NM_032290; NP_115666	84250	ILMN_2214278	5	93954391	94031573	+	-37438	upstream
rs10052066	148	5	93966749	+	Imp	129	A	T	0.445736434	0.318081021	0.05658108	1.89e-08	ANKRD32	NM_032290; NP_115666	84250	ILMN_2214278	5	93954391	94031573	+	0	inside
rs755898	148	5	93981595	+	Imp	129	G	A	0.329457364	-0.473948632	0.061109801	8.79e-15	ANKRD32	NM_032290; NP_115666	84250	ILMN_2214278	5	93954391	94031573	+	0	inside
rs13361811	148	5	93993144	+	Imp	129	G	T	0.329457364	-0.473948632	0.061109801	8.79e-15	ANKRD32	NM_032290; NP_115666	84250	ILMN_2214278	5	93954391	94031573	+	0	inside
rs11948061	148	5	93995589	+	Imp	129	A	G	0.414728682	0.29211209	0.057555754	3.87e-07	ANKRD32	NM_032290; NP_115666	84250	ILMN_2214278	5	93954391	94031573	+	0	inside
rs2112450	148	5	94008969	+	Imp	129	C	A	0.403100775	0.277614714	0.057597466	1.44e-06	ANKRD32	NM_032290; NP_115666	84250	ILMN_2214278	5	93954391	94031573	+	0	inside
rs7735924	148	5	94043353	+	Imp	129	G	T	0.410852713	0.278077938	0.056403781	8.22e-07	ANKRD32	NM_032290; NP_115666	84250	ILMN_2214278	5	93954391	94031573	+	11780	downstream
rs10041551	148	5	94046205	+	Imp	129	T	G	0.321705426	-0.462707692	0.06078819	2.7e-14	ANKRD32	NM_032290; NP_115666	84250	ILMN_2214278	5	93954391	94031573	+	14632	downstream
rs10037940	148	5	94049108	+	Imp	129	C	T	0.445736434	0.304511952	0.055748723	4.7e-08	ANKRD32	NM_032290; NP_115666	84250	ILMN_2214278	5	93954391	94031573	+	17535	downstream
rs306575	148	5	94049808	+	Imp	129	A	G	0.321705426	-0.462707692	0.06078819	2.7e-14	ANKRD32	NM_032290; NP_115666	84250	ILMN_2214278	5	93954391	94031573	+	18235	downstream
rs10076188	148	5	94062539	+	Imp	129	T	C	0.321705426	-0.462707692	0.06078819	2.7e-14	ANKRD32	NM_032290; NP_115666	84250	ILMN_2214278	5	93954391	94031573	+	30966	downstream
rs7725095	148	5	94071404	+	Imp	129	G	A	0.325581395	-0.458467315	0.059907735	1.97e-14	ANKRD32	NM_032290; NP_115666	84250	ILMN_2214278	5	93954391	94031573	+	39831	downstream
rs10066070	149	5	94093011	+	Imp	129	T	C	0.375968992	-0.243754877	0.056760061	1.75e-05	ANKRD32	NM_032290; NP_115666	84250	ILMN_2214278	5	93954391	94031573	+	61438	downstream
rs293032	150	5	94188734	+	Imp	129	A	G	0.302325581	-0.377296996	0.061193091	7.02e-10	ANKRD32	NM_032290; NP_115666	84250	ILMN_2214278	5	93954391	94031573	+	157161	downstream
rs1545886	151	4	80255768	-	Gen	129	G	A	0.251937984	-0.257385879	0.055265419	3.2e-06	ANTXR2	NM_001145794; NM_058172; NP_001139266; NP_477520	118429	ILMN_1812926	4	80898662	80994477	-	642894	downstream
rs12974139	152	19	2184005	+	Imp	129	C	T	0.453488372	0.167325203	0.039152165	1.92e-05	AP3D1	NM_001077523; NM_001261826; NM_003938; NP_001248755; NP_003929	8943	ILMN_1764945	19	2100987	2151556	-	-32449	upstream
rs2136509	2276	11	34796804	+	Gen	129	G	A	0.484496124	0.241359277	0.056057563	1.67e-05	APIP	NM_015957; NP_057041	51074	ILMN_3260618	11	34903843	34937939	-	107039	downstream
rs1396885	2276	11	34805210	-	Gen	129	A	G	0.426356589	0.272281155	0.055915241	1.12e-06	APIP	NM_015957; NP_057041	51074	ILMN_3260618	11	34903843	34937939	-	98633	downstream
rs10501135	2276	11	34811180	-	Gen	129	G	A	0.426356589	0.272281155	0.055915241	1.12e-06	APIP	NM_015957; NP_057041	51074	ILMN_3260618	11	34903843	34937939	-	92663	downstream
rs525202	2275	11	34821948	+	Gen	129	A	C	0.294573643	-0.273508347	0.061410964	8.44e-06	APIP	NM_015957; NP_057041	51074	ILMN_3260618	11	34903843	34937939	-	81895	downstream
rs535719	2275	11	34853382	+	Gen	129	A	G	0.341085271	-0.281098706	0.058844393	1.78e-06	APIP	NM_015957; NP_057041	51074	ILMN_3260618	11	34903843	34937939	-	50461	downstream
rs11607986	2293	11	34878809	+	Gen	127	G	A	0.311023622	0.301576512	0.059257526	3.59e-07	APIP	NM_015957; NP_057041	51074	ILMN_3260618	11	34903843	34937939	-	25034	downstream
rs2956086	2305	11	34902521	+	Gen	129	A	C	0.263565891	-0.367696092	0.063262402	6.16e-09	APIP	NM_015957; NP_057041	51074	ILMN_3260618	11	34903843	34937939	-	1322	downstream
rs1571134	2305	11	34910077	+	Gen	129	G	A	0.321705426	-0.381325458	0.059034163	1.05e-10	APIP	NM_015957; NP_057041	51074	ILMN_3260618	11	34903843	34937939	-	0	inside
rs2915223	2305	11	34914137	-	Gen	129	G	A	0.321705426	-0.381325458	0.059034163	1.05e-10	APIP	NM_015957; NP_057041	51074	ILMN_3260618	11	34903843	34937939	-	0	inside
rs2986429	2305	11	34918375	+	Gen	129	A	G	0.248062016	-0.290396584	0.065880395	1.04e-05	APIP	NM_015957; NP_057041	51074	ILMN_3260618	11	34903843	34937939	-	0	inside
rs2956103	2305	11	34944453	-	Gen	129	A	C	0.325581395	-0.381216855	0.059185707	1.19e-10	APIP	NM_015957; NP_057041	51074	ILMN_3260618	11	34903843	34937939	-	-6514	upstream
rs496620	2305	11	34968327	-	Gen	129	G	A	0.275193798	-0.314115646	0.064719226	1.21e-06	APIP	NM_015957; NP_057041	51074	ILMN_3260618	11	34903843	34937939	-	-30388	upstream
rs614668	2305	11	34968523	+	Gen	129	A	G	0.248062016	-0.295382789	0.065880395	7.34e-06	APIP	NM_015957; NP_057041	51074	ILMN_3260618	11	34903843	34937939	-	-30584	upstream
rs11539202	2293	11	34969112	+	Gen	129	G	A	0.282945736	0.32083136	0.061144384	1.55e-07	APIP	NM_015957; NP_057041	51074	ILMN_3260618	11	34903843	34937939	-	-31173	upstream
rs497582	2305	11	34991727	-	Gen	129	A	G	0.325581395	-0.375764023	0.059185707	2.17e-10	APIP	NM_015957; NP_057041	51074	ILMN_3260618	11	34903843	34937939	-	-53788	upstream
rs2421763	2262	11	35043180	+	Gen	129	A	G	0.19379845	-0.275199656	0.06561696	2.74e-05	APIP	NM_015957; NP_057041	51074	ILMN_3260618	11	34903843	34937939	-	-105241	upstream
rs7113469	2262	11	35055259	+	Gen	129	G	A	0.178294574	-0.292660055	0.069466031	2.52e-05	APIP	NM_015957; NP_057041	51074	ILMN_3260618	11	34903843	34937939	-	-117320	upstream
rs11032839	2276	11	34777725	+	Imp	129	G	A	0.403100775	0.275338543	0.055935507	8.55e-07	APIP	NM_015957; NP_057041	51074	ILMN_3260618	11	34903843	34937939	-	126118	downstream
rs906902	2276	11	34780278	+	Imp	129	A	G	0.414728682	0.2797383	0.055894998	5.59e-07	APIP	NM_015957; NP_057041	51074	ILMN_3260618	11	34903843	34937939	-	123565	downstream
rs10466455	2276	11	34780936	+	Imp	129	C	T	0.414728682	0.2797383	0.055894998	5.59e-07	APIP	NM_015957; NP_057041	51074	ILMN_3260618	11	34903843	34937939	-	122907	downstream
rs1113588	2276	11	34790033	+	Imp	129	T	C	0.472868217	0.246189892	0.05573384	1e-05	APIP	NM_015957; NP_057041	51074	ILMN_3260618	11	34903843	34937939	-	113810	downstream
rs10836304	2276	11	34794024	+	Imp	129	G	A	0.418604651	0.27242737	0.05618727	1.24e-06	APIP	NM_015957; NP_057041	51074	ILMN_3260618	11	34903843	34937939	-	109819	downstream
rs1396889	2276	11	34794298	+	Imp	129	G	A	0.476744186	0.239442482	0.056125718	1.99e-05	APIP	NM_015957; NP_057041	51074	ILMN_3260618	11	34903843	34937939	-	109545	downstream
rs12286940	2276	11	34798610	+	Imp	129	G	A	0.426356589	0.272281155	0.055915241	1.12e-06	APIP	NM_015957; NP_057041	51074	ILMN_3260618	11	34903843	34937939	-	105233	downstream
rs1588355	2276	11	34801101	+	Imp	129	G	T	0.484496124	0.241359277	0.056057563	1.67e-05	APIP	NM_015957; NP_057041	51074	ILMN_3260618	11	34903843	34937939	-	102742	downstream
rs7929679	2276	11	34805849	+	Imp	129	G	A	0.484496124	0.241359277	0.056057563	1.67e-05	APIP	NM_015957; NP_057041	51074	ILMN_3260618	11	34903843	34937939	-	97994	downstream
rs10836312	2276	11	34810443	+	Imp	129	C	T	0.426356589	0.272281155	0.055915241	1.12e-06	APIP	NM_015957; NP_057041	51074	ILMN_3260618	11	34903843	34937939	-	93400	downstream
rs7946980	2275	11	34820438	+	Imp	129	C	T	0.282945736	-0.265062668	0.061144384	1.46e-05	APIP	NM_015957; NP_057041	51074	ILMN_3260618	11	34903843	34937939	-	83405	downstream
rs552627	2275	11	34826680	+	Imp	129	G	A	0.337209302	-0.278438235	0.058664237	2.07e-06	APIP	NM_015957; NP_057041	51074	ILMN_3260618	11	34903843	34937939	-	77163	downstream
rs516228	2275	11	34838823	+	Imp	129	G	A	0.341085271	-0.281098706	0.058844393	1.78e-06	APIP	NM_015957; NP_057041	51074	ILMN_3260618	11	34903843	34937939	-	65020	downstream
rs483769	2276	11	34849573	+	Imp	129	G	A	0.414728682	0.27542775	0.055894998	8.32e-07	APIP	NM_015957; NP_057041	51074	ILMN_3260618	11	34903843	34937939	-	54270	downstream
rs17783998	2293	11	34863718	+	Imp	129	T	C	0.325581395	0.294707639	0.057222192	2.6e-07	APIP	NM_015957; NP_057041	51074	ILMN_3260618	11	34903843	34937939	-	40125	downstream
rs17711539	2293	11	34872901	+	Imp	129	T	G	0.321705426	0.298723727	0.058035152	2.64e-07	APIP	NM_015957; NP_057041	51074	ILMN_3260618	11	34903843	34937939	-	30942	downstream
rs7937316	2293	11	34890657	+	Imp	129	G	A	0.317829457	0.298390565	0.057899749	2.56e-07	APIP	NM_015957; NP_057041	51074	ILMN_3260618	11	34903843	34937939	-	13186	downstream
rs2288667	2305	11	34904399	+	Imp	129	C	T	0.321705426	-0.381325458	0.059034163	1.05e-10	APIP	NM_015957; NP_057041	51074	ILMN_3260618	11	34903843	34937939	-	0	inside
rs1998603	2305	11	34906562	+	Imp	129	G	C	0.321705426	-0.381325458	0.059034163	1.05e-10	APIP	NM_015957; NP_057041	51074	ILMN_3260618	11	34903843	34937939	-	0	inside
rs2915224	2305	11	34912289	+	Imp	129	T	A	0.321705426	-0.381325458	0.059034163	1.05e-10	APIP	NM_015957; NP_057041	51074	ILMN_3260618	11	34903843	34937939	-	0	inside
rs1430855	2305	11	34912908	+	Imp	129	T	C	0.321705426	-0.381325458	0.059034163	1.05e-10	APIP	NM_015957; NP_057041	51074	ILMN_3260618	11	34903843	34937939	-	0	inside
rs2985389	2305	11	34913164	+	Imp	129	C	G	0.321705426	-0.381325458	0.059034163	1.05e-10	APIP	NM_015957; NP_057041	51074	ILMN_3260618	11	34903843	34937939	-	0	inside
rs2915222	2305	11	34914360	+	Imp	129	T	C	0.321705426	-0.381325458	0.059034163	1.05e-10	APIP	NM_015957; NP_057041	51074	ILMN_3260618	11	34903843	34937939	-	0	inside
rs1326940	2305	11	34916484	+	Imp	129	A	G	0.321705426	-0.381325458	0.059034163	1.05e-10	APIP	NM_015957; NP_057041	51074	ILMN_3260618	11	34903843	34937939	-	0	inside
rs1326941	2305	11	34916710	+	Imp	129	A	G	0.321705426	-0.381325458	0.059034163	1.05e-10	APIP	NM_015957; NP_057041	51074	ILMN_3260618	11	34903843	34937939	-	0	inside
rs1117050	2293	11	34926338	+	Imp	129	T	C	0.286821705	0.330958241	0.059058014	2.1e-08	APIP	NM_015957; NP_057041	51074	ILMN_3260618	11	34903843	34937939	-	0	inside
rs2956106	2305	11	34940982	+	Imp	129	G	A	0.325581395	-0.381216855	0.059185707	1.19e-10	APIP	NM_015957; NP_057041	51074	ILMN_3260618	11	34903843	34937939	-	-3043	upstream
rs17348711	2293	11	34942313	+	Imp	129	C	T	0.286821705	0.330958241	0.059058014	2.1e-08	APIP	NM_015957; NP_057041	51074	ILMN_3260618	11	34903843	34937939	-	-4374	upstream
rs2915200	2305	11	34944371	+	Imp	129	T	C	0.325581395	-0.381216855	0.059185707	1.19e-10	APIP	NM_015957; NP_057041	51074	ILMN_3260618	11	34903843	34937939	-	-6432	upstream
rs7950996	2293	11	34946712	+	Imp	129	G	A	0.286821705	0.330958241	0.059058014	2.1e-08	APIP	NM_015957; NP_057041	51074	ILMN_3260618	11	34903843	34937939	-	-8773	upstream
rs10488802	2293	11	34947693	+	Imp	129	G	A	0.286821705	0.330958241	0.059058014	2.1e-08	APIP	NM_015957; NP_057041	51074	ILMN_3260618	11	34903843	34937939	-	-9754	upstream
rs2985403	2305	11	34957074	+	Imp	129	T	C	0.325581395	-0.381216855	0.059185707	1.19e-10	APIP	NM_015957; NP_057041	51074	ILMN_3260618	11	34903843	34937939	-	-19135	upstream
rs2915227	2305	11	34975067	+	Imp	129	G	C	0.248062016	-0.295382789	0.065880395	7.34e-06	APIP	NM_015957; NP_057041	51074	ILMN_3260618	11	34903843	34937939	-	-37128	upstream
rs2732557	2305	11	34986511	+	Imp	129	G	A	0.248062016	-0.295382789	0.065880395	7.34e-06	APIP	NM_015957; NP_057041	51074	ILMN_3260618	11	34903843	34937939	-	-48572	upstream
rs746124	2305	11	34998746	+	Imp	129	G	A	0.248062016	-0.295382789	0.065880395	7.34e-06	APIP	NM_015957; NP_057041	51074	ILMN_3260618	11	34903843	34937939	-	-60807	upstream
rs10836326	2305	11	35000358	+	Imp	129	G	A	0.325581395	-0.375764023	0.059185707	2.17e-10	APIP	NM_015957; NP_057041	51074	ILMN_3260618	11	34903843	34937939	-	-62419	upstream
rs2767038	2305	11	35000983	+	Imp	129	C	T	0.325581395	-0.375764023	0.059185707	2.17e-10	APIP	NM_015957; NP_057041	51074	ILMN_3260618	11	34903843	34937939	-	-63044	upstream
rs2762954	2305	11	35009233	+	Imp	129	T	C	0.325581395	-0.375764023	0.059185707	2.17e-10	APIP	NM_015957; NP_057041	51074	ILMN_3260618	11	34903843	34937939	-	-71294	upstream
rs1011518	2305	11	35010469	+	Imp	129	A	G	0.325581395	-0.375764023	0.059185707	2.17e-10	APIP	NM_015957; NP_057041	51074	ILMN_3260618	11	34903843	34937939	-	-72530	upstream
rs2767033	2305	11	35022908	+	Imp	129	G	A	0.325581395	-0.375764023	0.059185707	2.17e-10	APIP	NM_015957; NP_057041	51074	ILMN_3260618	11	34903843	34937939	-	-84969	upstream
rs952489	2305	11	35031576	+	Imp	129	G	A	0.325581395	-0.381896994	0.059185707	1.1e-10	APIP	NM_015957; NP_057041	51074	ILMN_3260618	11	34903843	34937939	-	-93637	upstream
rs523472	2305	11	35031668	+	Imp	129	G	A	0.325581395	-0.381896994	0.059185707	1.1e-10	APIP	NM_015957; NP_057041	51074	ILMN_3260618	11	34903843	34937939	-	-93729	upstream
rs514182	2305	11	35034307	+	Imp	129	A	G	0.290697674	-0.387663198	0.062494393	5.53e-10	APIP	NM_015957; NP_057041	51074	ILMN_3260618	11	34903843	34937939	-	-96368	upstream
rs11216153	153	11	116705100	+	Imp	129	T	G	0.189922481	1.214549348	0.229159087	1.16e-07	APOA1	NM_000039; NP_000030	335	ILMN_1690884	11	116706469	116708338	-	1369	downstream
rs1367117	171	2	21263900	+	Gen	129	A	G	0.271317829	0.586977827	0.138389318	2.22e-05	APOB	NM_000384; NP_000375	338	ILMN_1664024	2	21224301	21266945	-	0	inside
rs512535	183	2	21267782	-	Gen	129	A	G	0.399224806	0.716485935	0.117787074	1.18e-09	APOB	NM_000384; NP_000375	338	ILMN_1664024	2	21224301	21266945	-	-837	upstream
rs7575840	171	2	21273490	-	Gen	128	A	C	0.2890625	0.56359762	0.133833026	2.54e-05	APOB	NM_000384; NP_000375	338	ILMN_1664024	2	21224301	21266945	-	-6545	upstream
rs571468	183	2	21293914	+	Gen	128	A	C	0.4375	0.688159504	0.114120833	1.64e-09	APOB	NM_000384; NP_000375	338	ILMN_1664024	2	21224301	21266945	-	-26969	upstream
rs312951	183	2	21337403	+	Gen	129	A	C	0.406976744	-0.668284375	0.113414646	3.81e-09	APOB	NM_000384; NP_000375	338	ILMN_1664024	2	21224301	21266945	-	-70458	upstream
rs312966	183	2	21360583	+	Gen	129	G	A	0.42248062	-0.655407281	0.113968716	8.88e-09	APOB	NM_000384; NP_000375	338	ILMN_1664024	2	21224301	21266945	-	-93638	upstream
rs575905	183	2	21385538	-	Gen	125	A	G	0.476	-0.63753685	0.112302821	1.37e-08	APOB	NM_000384; NP_000375	338	ILMN_1664024	2	21224301	21266945	-	-118593	upstream
rs567071	180	2	21405790	+	Gen	129	G	A	0.19379845	0.741569297	0.147740105	5.18e-07	APOB	NM_000384; NP_000375	338	ILMN_1664024	2	21224301	21266945	-	-138845	upstream
rs503662	180	2	21414142	-	Gen	129	A	G	0.19379845	0.741569297	0.147740105	5.18e-07	APOB	NM_000384; NP_000375	338	ILMN_1664024	2	21224301	21266945	-	-147197	upstream
rs312050	183	2	21429198	+	Gen	128	G	A	0.3828125	0.481372269	0.112613735	1.92e-05	APOB	NM_000384; NP_000375	338	ILMN_1664024	2	21224301	21266945	-	-162253	upstream
rs436941	183	2	21438863	-	Gen	129	G	A	0.38372093	0.480338897	0.112148288	1.84e-05	APOB	NM_000384; NP_000375	338	ILMN_1664024	2	21224301	21266945	-	-171918	upstream
rs588245	183	2	21270057	+	Imp	129	A	G	0.391472868	0.716308704	0.116675921	8.29e-10	APOB	NM_000384; NP_000375	338	ILMN_1664024	2	21224301	21266945	-	-3112	upstream
rs11892073	183	2	21276401	+	Imp	129	G	A	0.430232558	0.710582329	0.115228077	6.97e-10	APOB	NM_000384; NP_000375	338	ILMN_1664024	2	21224301	21266945	-	-9456	upstream
rs666126	183	2	21282435	+	Imp	129	A	G	0.430232558	0.710582329	0.115228077	6.97e-10	APOB	NM_000384; NP_000375	338	ILMN_1664024	2	21224301	21266945	-	-15490	upstream
rs594677	183	2	21293006	+	Imp	129	C	T	0.430232558	0.710582329	0.115228077	6.97e-10	APOB	NM_000384; NP_000375	338	ILMN_1664024	2	21224301	21266945	-	-26061	upstream
rs565202	183	2	21297447	+	Imp	129	A	G	0.430232558	0.711781639	0.113454914	3.53e-10	APOB	NM_000384; NP_000375	338	ILMN_1664024	2	21224301	21266945	-	-30502	upstream
rs1429974	171	2	21300770	+	Imp	129	A	C	0.279069767	0.562192869	0.132778599	2.3e-05	APOB	NM_000384; NP_000375	338	ILMN_1664024	2	21224301	21266945	-	-33825	upstream
rs754523	171	2	21311691	+	Imp	129	G	A	0.279069767	0.562192869	0.132778599	2.3e-05	APOB	NM_000384; NP_000375	338	ILMN_1664024	2	21224301	21266945	-	-44746	upstream
rs675430	183	2	21311785	+	Imp	129	A	C	0.426356589	0.727782157	0.112842144	1.12e-10	APOB	NM_000384; NP_000375	338	ILMN_1664024	2	21224301	21266945	-	-44840	upstream
rs534100	183	2	21321158	+	Imp	129	G	A	0.42248062	-0.655407281	0.113968716	8.88e-09	APOB	NM_000384; NP_000375	338	ILMN_1664024	2	21224301	21266945	-	-54213	upstream
rs312952	183	2	21337857	+	Imp	129	C	G	0.406976744	-0.644043422	0.113414646	1.36e-08	APOB	NM_000384; NP_000375	338	ILMN_1664024	2	21224301	21266945	-	-70912	upstream
rs312956	183	2	21342092	+	Imp	129	C	T	0.414728682	-0.624150027	0.112802525	3.15e-08	APOB	NM_000384; NP_000375	338	ILMN_1664024	2	21224301	21266945	-	-75147	upstream
rs312961	183	2	21349199	+	Imp	129	C	T	0.42248062	-0.655407281	0.113968716	8.88e-09	APOB	NM_000384; NP_000375	338	ILMN_1664024	2	21224301	21266945	-	-82254	upstream
rs312971	183	2	21371550	+	Imp	129	C	T	0.42248062	-0.655407281	0.113968716	8.88e-09	APOB	NM_000384; NP_000375	338	ILMN_1664024	2	21224301	21266945	-	-104605	upstream
rs523095	183	2	21387193	+	Imp	129	C	T	0.492248062	-0.492886046	0.113040868	1.3e-05	APOB	NM_000384; NP_000375	338	ILMN_1664024	2	21224301	21266945	-	-120248	upstream
rs505813	180	2	21403639	+	Imp	129	T	C	0.19379845	0.741569297	0.147740105	5.18e-07	APOB	NM_000384; NP_000375	338	ILMN_1664024	2	21224301	21266945	-	-136694	upstream
rs473770	180	2	21403965	+	Imp	129	G	A	0.19379845	0.741569297	0.147740105	5.18e-07	APOB	NM_000384; NP_000375	338	ILMN_1664024	2	21224301	21266945	-	-137020	upstream
rs565394	183	2	21405589	+	Imp	129	C	T	0.492248062	-0.492886046	0.113040868	1.3e-05	APOB	NM_000384; NP_000375	338	ILMN_1664024	2	21224301	21266945	-	-138644	upstream
rs437775	183	2	21438794	+	Imp	129	G	A	0.38372093	0.480338897	0.112148288	1.84e-05	APOB	NM_000384; NP_000375	338	ILMN_1664024	2	21224301	21266945	-	-171849	upstream
rs411617	183	2	21444950	+	Imp	129	T	G	0.38372093	0.480338897	0.112148288	1.84e-05	APOB	NM_000384; NP_000375	338	ILMN_1664024	2	21224301	21266945	-	-178005	upstream
rs17317856	184	X	84192795	-	Gen	123	A	G	0.325203252	0.23695261	0.048261581	9.12e-07	APOOL	NM_198450; NP_940852	139322	ILMN_1777483	X	84258898	84348323	+	-66103	upstream
rs613906	185	X	84195135	-	Gen	127	G	A	0.307086614	0.242949009	0.047200683	2.64e-07	APOOL	NM_198450; NP_940852	139322	ILMN_1777483	X	84258898	84348323	+	-63763	upstream
rs686181	186	X	84198075	+	Gen	129	C	A	0.321705426	0.232800258	0.045964231	4.09e-07	APOOL	NM_198450; NP_940852	139322	ILMN_1777483	X	84258898	84348323	+	-60823	upstream
rs5923228	187	X	84231953	-	Gen	129	C	A	0.317829457	0.262276569	0.045373422	7.45e-09	APOOL	NM_198450; NP_940852	139322	ILMN_1777483	X	84258898	84348323	+	-26945	upstream
rs5922131	188	X	84234997	+	Gen	129	G	A	0.317829457	0.262276569	0.045373422	7.45e-09	APOOL	NM_198450; NP_940852	139322	ILMN_1777483	X	84258898	84348323	+	-23901	upstream
rs5922135	189	X	84261828	+	Gen	128	A	G	0.3203125	0.268981159	0.045280872	2.85e-09	APOOL	NM_198450; NP_940852	139322	ILMN_1777483	X	84258898	84348323	+	0	inside
rs1607158	190	X	84277235	-	Gen	129	A	G	0.317829457	0.267957157	0.04497471	2.55e-09	APOOL	NM_198450; NP_940852	139322	ILMN_1777483	X	84258898	84348323	+	0	inside
rs5922144	191	X	84329670	+	Gen	129	A	G	0.325581395	0.27226988	0.044688576	1.11e-09	APOOL	NM_198450; NP_940852	139322	ILMN_1777483	X	84258898	84348323	+	0	inside
rs5922152	192	X	84393236	-	Gen	127	A	G	0.405511811	0.196974651	0.043524133	6.02e-06	APOOL	NM_198450; NP_940852	139322	ILMN_1777483	X	84258898	84348323	+	44913	downstream
rs2188732	193	X	84475720	+	Gen	129	C	A	0.271317829	0.205597208	0.04756723	1.54e-05	APOOL	NM_198450; NP_940852	139322	ILMN_1777483	X	84258898	84348323	+	127397	downstream
rs363774	194	X	84563135	-	Gen	129	A	T	0.26744186	0.205232244	0.048019657	1.92e-05	APOOL	NM_198450; NP_940852	139322	ILMN_1777483	X	84258898	84348323	+	214812	downstream
rs4822135	196	22	42876604	-	Gen	129	G	A	0.492248062	0.23438869	0.055580914	2.47e-05	ARFGAP3	NM_001142293; NM_014570; NP_001135765; NP_055385	26286	ILMN_1731287	22	43192532	43253408	-	315928	downstream
rs11703700	196	22	42877543	+	Imp	129	A	G	0.492248062	0.240853822	0.056417155	1.96e-05	ARFGAP3	NM_001142293; NM_014570; NP_001135765; NP_055385	26286	ILMN_1731287	22	43192532	43253408	-	314989	downstream
rs419949	204	16	334890	+	Gen	129	A	G	0.186046512	0.243949128	0.053374436	4.87e-06	ARHGDIG	NM_001176; NP_001167	398	ILMN_2049274	16	330606	333003	+	1887	downstream
rs400037	204	16	336396	+	Gen	129	A	G	0.178294574	0.24508564	0.053721445	5.06e-06	ARHGDIG	NM_001176; NP_001167	398	ILMN_2049274	16	330606	333003	+	3393	downstream
rs449401	204	16	337017	+	Gen	129	A	G	0.178294574	0.24508564	0.053721445	5.06e-06	ARHGDIG	NM_001176; NP_001167	398	ILMN_2049274	16	330606	333003	+	4014	downstream
rs214252	204	16	347184	+	Gen	129	G	A	0.197674419	0.213813953	0.050627054	2.41e-05	ARHGDIG	NM_001176; NP_001167	398	ILMN_2049274	16	330606	333003	+	14181	downstream
rs214250	204	16	348222	-	Gen	129	A	G	0.197674419	0.213813953	0.050627054	2.41e-05	ARHGDIG	NM_001176; NP_001167	398	ILMN_2049274	16	330606	333003	+	15219	downstream
rs1204042	204	16	352736	+	Gen	129	A	G	0.166666667	0.247280411	0.055719832	9.08e-06	ARHGDIG	NM_001176; NP_001167	398	ILMN_2049274	16	330606	333003	+	19733	downstream
rs9925273	203	16	375900	+	Gen	129	G	A	0.178294574	0.232578448	0.053721445	1.5e-05	ARHGDIG	NM_001176; NP_001167	398	ILMN_2049274	16	330606	333003	+	42897	downstream
rs214251	204	16	347326	+	Imp	129	A	G	0.189922481	0.225339239	0.052005269	1.47e-05	ARHGDIG	NM_001176; NP_001167	398	ILMN_2049274	16	330606	333003	+	14323	downstream
rs11128111	206	3	69145632	-	Gen	129	G	A	0.465116279	-0.160576561	0.031919551	4.89e-07	ARL6IP5	NM_006407; NP_006398	10550	ILMN_1769810	3	69134090	69155239	+	0	inside
rs7650936	206	3	69152593	+	Imp	129	G	C	0.457364341	-0.160048655	0.031994374	5.66e-07	ARL6IP5	NM_006407; NP_006398	10550	ILMN_1769810	3	69134090	69155239	+	0	inside
rs11952941	207	5	159354775	-	Gen	129	G	A	0.445736434	-0.16562805	0.037082551	7.95e-06	ATP10B	NM_025153; NP_079429	23120	ILMN_1698804	5	159990127	160279219	-	635352	downstream
rs12977689	211	19	1226004	+	Gen	129	A	C	0.209302326	-0.322133025	0.073927344	1.32e-05	ATP5D	NM_001001975; NM_001687; NP_001001975; NP_001678	513	ILMN_1679178	19	1241749	1244824	+	-15745	upstream
rs12977299	211	19	1232558	-	Gen	128	G	A	0.26171875	-0.28186928	0.065860943	1.87e-05	ATP5D	NM_001001975; NM_001687; NP_001001975; NP_001678	513	ILMN_1679178	19	1241749	1244824	+	-9191	upstream
rs2301759	211	19	1238899	-	Gen	129	G	A	0.255813953	-0.28794251	0.067110153	1.78e-05	ATP5D	NM_001001975; NM_001687; NP_001001975; NP_001678	513	ILMN_1679178	19	1241749	1244824	+	-2850	upstream
rs35369365	211	19	1220004	+	Imp	129	G	A	0.205426357	-0.32143659	0.074080101	1.43e-05	ATP5D	NM_001001975; NM_001687; NP_001001975; NP_001678	513	ILMN_1679178	19	1241749	1244824	+	-21745	upstream
rs4793990	242	17	46960760	+	Gen	129	G	A	0.286821705	-0.46971979	0.090218622	1.92e-07	ATP5G1	NM_001002027; NM_005175; NP_001002027; NP_005166	516	ILMN_1712430	17	46970148	46973232	+	-9388	upstream
rs1973404	242	17	46967892	-	Gen	129	A	C	0.271317829	-0.489332364	0.089761508	5e-08	ATP5G1	NM_001002027; NM_005175; NP_001002027; NP_005166	516	ILMN_1712430	17	46970148	46973232	+	-2256	upstream
rs1962412	242	17	46970259	-	Gen	129	A	G	0.286821705	-0.534269753	0.088300914	1.44e-09	ATP5G1	NM_001002027; NM_005175; NP_001002027; NP_005166	516	ILMN_1712430	17	46970148	46973232	+	0	inside
rs1800632	242	17	46970509	+	Gen	129	A	G	0.220930233	-0.468696776	0.091989023	3.48e-07	ATP5G1	NM_001002027; NM_005175; NP_001002027; NP_005166	516	ILMN_1712430	17	46970148	46973232	+	0	inside
rs318095	242	17	46974734	-	Gen	129	A	G	0.453488372	-0.397929065	0.080732468	8.27e-07	ATP5G1	NM_001002027; NM_005175; NP_001002027; NP_005166	516	ILMN_1712430	17	46970148	46973232	+	1502	downstream
rs2112617	242	17	46977125	+	Gen	127	G	A	0.452755906	-0.397298989	0.081017224	9.4e-07	ATP5G1	NM_001002027; NM_005175; NP_001002027; NP_005166	516	ILMN_1712430	17	46970148	46973232	+	3893	downstream
rs999474	242	17	46987665	+	Gen	128	A	G	0.38671875	-0.389043599	0.079712702	1.06e-06	ATP5G1	NM_001002027; NM_005175; NP_001002027; NP_005166	516	ILMN_1712430	17	46970148	46973232	+	14433	downstream
rs1058018	242	17	47000251	-	Gen	129	G	A	0.391472868	-0.397459823	0.078658804	4.35e-07	ATP5G1	NM_001002027; NM_005175; NP_001002027; NP_005166	516	ILMN_1712430	17	46970148	46973232	+	27019	downstream
rs4793991	242	17	47001801	+	Gen	129	A	G	0.449612403	-0.4000384	0.080166376	6.03e-07	ATP5G1	NM_001002027; NM_005175; NP_001002027; NP_005166	516	ILMN_1712430	17	46970148	46973232	+	28569	downstream
rs15563	242	17	47005193	+	Gen	129	A	G	0.449612403	-0.4000384	0.080166376	6.03e-07	ATP5G1	NM_001002027; NM_005175; NP_001002027; NP_005166	516	ILMN_1712430	17	46970148	46973232	+	31961	downstream
rs1057897	242	17	47005509	-	Gen	129	A	C	0.449612403	-0.4000384	0.080166376	6.03e-07	ATP5G1	NM_001002027; NM_005175; NP_001002027; NP_005166	516	ILMN_1712430	17	46970148	46973232	+	32277	downstream
rs2270576	242	17	47007963	-	Gen	129	A	G	0.259689922	-0.499472502	0.089580598	2.47e-08	ATP5G1	NM_001002027; NM_005175; NP_001002027; NP_005166	516	ILMN_1712430	17	46970148	46973232	+	34731	downstream
rs4793996	242	17	47019597	-	Gen	129	A	G	0.449612403	-0.4000384	0.080166376	6.03e-07	ATP5G1	NM_001002027; NM_005175; NP_001002027; NP_005166	516	ILMN_1712430	17	46970148	46973232	+	46365	downstream
rs11869991	242	17	47027763	-	Gen	129	A	G	0.259689922	-0.499472502	0.089580598	2.47e-08	ATP5G1	NM_001002027; NM_005175; NP_001002027; NP_005166	516	ILMN_1712430	17	46970148	46973232	+	54531	downstream
rs11079844	242	17	47028334	+	Gen	129	G	A	0.457364341	-0.353927804	0.079909088	9.46e-06	ATP5G1	NM_001002027; NM_005175; NP_001002027; NP_005166	516	ILMN_1712430	17	46970148	46973232	+	55102	downstream
rs4793605	242	17	47035869	-	Gen	129	A	G	0.457364341	-0.353927804	0.079909088	9.46e-06	ATP5G1	NM_001002027; NM_005175; NP_001002027; NP_005166	516	ILMN_1712430	17	46970148	46973232	+	62637	downstream
rs2291725	242	17	47039132	-	Gen	129	A	G	0.457364341	-0.353927804	0.079909088	9.46e-06	ATP5G1	NM_001002027; NM_005175; NP_001002027; NP_005166	516	ILMN_1712430	17	46970148	46973232	+	65900	downstream
rs8078510	242	17	47045862	+	Gen	129	A	G	0.240310078	-0.488675247	0.089580598	4.89e-08	ATP5G1	NM_001002027; NM_005175; NP_001002027; NP_005166	516	ILMN_1712430	17	46970148	46973232	+	72630	downstream
rs7207087	242	17	46917953	+	Imp	129	G	C	0.298449612	-0.457599987	0.088779828	2.55e-07	ATP5G1	NM_001002027; NM_005175; NP_001002027; NP_005166	516	ILMN_1712430	17	46970148	46973232	+	-52195	upstream
rs11650158	242	17	46959208	+	Imp	129	A	G	0.201550388	-0.484400614	0.092813758	1.8e-07	ATP5G1	NM_001002027; NM_005175; NP_001002027; NP_005166	516	ILMN_1712430	17	46970148	46973232	+	-10940	upstream
rs2546491	242	17	46977916	+	Imp	129	A	G	0.453488372	-0.397929065	0.080732468	8.27e-07	ATP5G1	NM_001002027; NM_005175; NP_001002027; NP_005166	516	ILMN_1712430	17	46970148	46973232	+	4684	downstream
rs962272	242	17	46978283	+	Imp	129	A	G	0.453488372	-0.397929065	0.080732468	8.27e-07	ATP5G1	NM_001002027; NM_005175; NP_001002027; NP_005166	516	ILMN_1712430	17	46970148	46973232	+	5051	downstream
rs962273	242	17	46978353	+	Imp	129	T	C	0.263565891	-0.490388615	0.089625723	4.46e-08	ATP5G1	NM_001002027; NM_005175; NP_001002027; NP_005166	516	ILMN_1712430	17	46970148	46973232	+	5121	downstream
rs999475	242	17	46988044	+	Imp	129	A	G	0.263565891	-0.490388615	0.089625723	4.46e-08	ATP5G1	NM_001002027; NM_005175; NP_001002027; NP_005166	516	ILMN_1712430	17	46970148	46973232	+	14812	downstream
rs9894220	242	17	46989154	+	Imp	129	G	A	0.391472868	-0.390606531	0.078658804	6.84e-07	ATP5G1	NM_001002027; NM_005175; NP_001002027; NP_005166	516	ILMN_1712430	17	46970148	46973232	+	15922	downstream
rs318090	242	17	46991752	+	Imp	129	G	A	0.449612403	-0.4000384	0.080166376	6.03e-07	ATP5G1	NM_001002027; NM_005175; NP_001002027; NP_005166	516	ILMN_1712430	17	46970148	46973232	+	18520	downstream
rs957557	242	17	47003221	+	Imp	129	G	T	0.449612403	-0.4000384	0.080166376	6.03e-07	ATP5G1	NM_001002027; NM_005175; NP_001002027; NP_005166	516	ILMN_1712430	17	46970148	46973232	+	29989	downstream
rs4793992	242	17	47008207	+	Imp	129	A	G	0.449612403	-0.4000384	0.080166376	6.03e-07	ATP5G1	NM_001002027; NM_005175; NP_001002027; NP_005166	516	ILMN_1712430	17	46970148	46973232	+	34975	downstream
rs4793993	242	17	47008546	+	Imp	129	T	C	0.259689922	-0.499472502	0.089580598	2.47e-08	ATP5G1	NM_001002027; NM_005175; NP_001002027; NP_005166	516	ILMN_1712430	17	46970148	46973232	+	35314	downstream
rs4793998	242	17	47019899	+	Imp	129	C	T	0.449612403	-0.4000384	0.080166376	6.03e-07	ATP5G1	NM_001002027; NM_005175; NP_001002027; NP_005166	516	ILMN_1712430	17	46970148	46973232	+	46667	downstream
rs9904288	242	17	47031973	+	Imp	129	C	T	0.26744186	-0.513461187	0.089685995	1.03e-08	ATP5G1	NM_001002027; NM_005175; NP_001002027; NP_005166	516	ILMN_1712430	17	46970148	46973232	+	58741	downstream
rs1955926	270	14	50699868	+	Gen	129	A	C	0.430232558	0.373357528	0.084533386	1e-05	ATP5S	NM_001003803; NM_001003805; NM_015684; NP_001003803; NP_001003805; NP_056499; NR_033761	27109	ILMN_1700625	14	50779047	50792946	+	-79179	upstream
rs743075	270	14	50714985	-	Gen	128	A	G	0.45703125	0.346390278	0.081694585	2.23e-05	ATP5S	NM_001003803; NM_001003805; NM_015684; NP_001003803; NP_001003805; NP_056499; NR_033761	27109	ILMN_1700625	14	50779047	50792946	+	-64062	upstream
rs2355885	270	14	50732947	-	Gen	129	G	A	0.472868217	0.373441769	0.080151385	3.17e-06	ATP5S	NM_001003803; NM_001003805; NM_015684; NP_001003803; NP_001003805; NP_056499; NR_033761	27109	ILMN_1700625	14	50779047	50792946	+	-46100	upstream
rs6572655	270	14	50751565	-	Gen	129	C	A	0.468992248	0.374105463	0.080792463	3.65e-06	ATP5S	NM_001003803; NM_001003805; NM_015684; NP_001003803; NP_001003805; NP_056499; NR_033761	27109	ILMN_1700625	14	50779047	50792946	+	-27482	upstream
rs2297993	270	14	50769327	+	Gen	129	A	G	0.468992248	0.374105463	0.080792463	3.65e-06	ATP5S	NM_001003803; NM_001003805; NM_015684; NP_001003803; NP_001003805; NP_056499; NR_033761	27109	ILMN_1700625	14	50779047	50792946	+	-9720	upstream
rs2297995	270	14	50769717	+	Gen	129	G	A	0.468992248	0.374105463	0.080792463	3.65e-06	ATP5S	NM_001003803; NM_001003805; NM_015684; NP_001003803; NP_001003805; NP_056499; NR_033761	27109	ILMN_1700625	14	50779047	50792946	+	-9330	upstream
rs2275591	270	14	50778816	+	Gen	129	A	C	0.457364341	0.376284379	0.080470009	2.92e-06	ATP5S	NM_001003803; NM_001003805; NM_015684; NP_001003803; NP_001003805; NP_056499; NR_033761	27109	ILMN_1700625	14	50779047	50792946	+	-231	upstream
rs2275592	270	14	50788213	-	Gen	129	G	A	0.465116279	0.373705062	0.080292527	3.25e-06	ATP5S	NM_001003803; NM_001003805; NM_015684; NP_001003803; NP_001003805; NP_056499; NR_033761	27109	ILMN_1700625	14	50779047	50792946	+	0	inside
rs7141289	270	14	50799338	-	Gen	129	A	G	0.465116279	0.373705062	0.080292527	3.25e-06	ATP5S	NM_001003803; NM_001003805; NM_015684; NP_001003803; NP_001003805; NP_056499; NR_033761	27109	ILMN_1700625	14	50779047	50792946	+	6392	downstream
rs7140731	270	14	50799711	-	Gen	129	G	A	0.465116279	0.376341152	0.080292527	2.77e-06	ATP5S	NM_001003803; NM_001003805; NM_015684; NP_001003803; NP_001003805; NP_056499; NR_033761	27109	ILMN_1700625	14	50779047	50792946	+	6765	downstream
rs7148089	270	14	50802727	+	Gen	129	A	C	0.457364341	0.349884471	0.080470009	1.37e-05	ATP5S	NM_001003803; NM_001003805; NM_015684; NP_001003803; NP_001003805; NP_056499; NR_033761	27109	ILMN_1700625	14	50779047	50792946	+	9781	downstream
rs7148292	270	14	50802840	+	Gen	129	A	G	0.457364341	0.349884471	0.080470009	1.37e-05	ATP5S	NM_001003803; NM_001003805; NM_015684; NP_001003803; NP_001003805; NP_056499; NR_033761	27109	ILMN_1700625	14	50779047	50792946	+	9894	downstream
rs8013289	270	14	50727010	+	Imp	129	G	C	0.468992248	0.374105463	0.080792463	3.65e-06	ATP5S	NM_001003803; NM_001003805; NM_015684; NP_001003803; NP_001003805; NP_056499; NR_033761	27109	ILMN_1700625	14	50779047	50792946	+	-52037	upstream
rs4901007	270	14	50729250	+	Imp	129	A	G	0.468992248	0.374105463	0.080792463	3.65e-06	ATP5S	NM_001003803; NM_001003805; NM_015684; NP_001003803; NP_001003805; NP_056499; NR_033761	27109	ILMN_1700625	14	50779047	50792946	+	-49797	upstream
rs2153553	270	14	50736725	+	Imp	129	C	T	0.468992248	0.374105463	0.080792463	3.65e-06	ATP5S	NM_001003803; NM_001003805; NM_015684; NP_001003803; NP_001003805; NP_056499; NR_033761	27109	ILMN_1700625	14	50779047	50792946	+	-42322	upstream
rs11157734	270	14	50739485	+	Imp	129	A	C	0.468992248	0.374105463	0.080792463	3.65e-06	ATP5S	NM_001003803; NM_001003805; NM_015684; NP_001003803; NP_001003805; NP_056499; NR_033761	27109	ILMN_1700625	14	50779047	50792946	+	-39562	upstream
rs12432105	270	14	50747337	+	Imp	129	T	G	0.468992248	0.374105463	0.080792463	3.65e-06	ATP5S	NM_001003803; NM_001003805; NM_015684; NP_001003803; NP_001003805; NP_056499; NR_033761	27109	ILMN_1700625	14	50779047	50792946	+	-31710	upstream
rs12433038	270	14	50750577	+	Imp	129	A	G	0.468992248	0.374105463	0.080792463	3.65e-06	ATP5S	NM_001003803; NM_001003805; NM_015684; NP_001003803; NP_001003805; NP_056499; NR_033761	27109	ILMN_1700625	14	50779047	50792946	+	-28470	upstream
rs12892575	270	14	50779229	+	Imp	129	C	T	0.46124031	0.372741916	0.079810444	3.01e-06	ATP5S	NM_001003803; NM_001003805; NM_015684; NP_001003803; NP_001003805; NP_056499; NR_033761	27109	ILMN_1700625	14	50779047	50792946	+	0	inside
rs7146558	270	14	50784919	+	Imp	129	C	A	0.465116279	0.373705062	0.080292527	3.25e-06	ATP5S	NM_001003803; NM_001003805; NM_015684; NP_001003803; NP_001003805; NP_056499; NR_033761	27109	ILMN_1700625	14	50779047	50792946	+	0	inside
rs12433794	270	14	50786004	+	Imp	129	A	G	0.465116279	0.373705062	0.080292527	3.25e-06	ATP5S	NM_001003803; NM_001003805; NM_015684; NP_001003803; NP_001003805; NP_056499; NR_033761	27109	ILMN_1700625	14	50779047	50792946	+	0	inside
rs8003113	270	14	50792273	+	Imp	129	A	G	0.465116279	0.373705062	0.080292527	3.25e-06	ATP5S	NM_001003803; NM_001003805; NM_015684; NP_001003803; NP_001003805; NP_056499; NR_033761	27109	ILMN_1700625	14	50779047	50792946	+	0	inside
rs4901014	270	14	50798515	+	Imp	129	C	T	0.465116279	0.373705062	0.080292527	3.25e-06	ATP5S	NM_001003803; NM_001003805; NM_015684; NP_001003803; NP_001003805; NP_056499; NR_033761	27109	ILMN_1700625	14	50779047	50792946	+	5569	downstream
rs4901015	270	14	50798665	+	Imp	129	C	T	0.465116279	0.373705062	0.080292527	3.25e-06	ATP5S	NM_001003803; NM_001003805; NM_015684; NP_001003803; NP_001003805; NP_056499; NR_033761	27109	ILMN_1700625	14	50779047	50792946	+	5719	downstream
rs7161563	270	14	50799126	+	Imp	129	G	C	0.465116279	0.373705062	0.080292527	3.25e-06	ATP5S	NM_001003803; NM_001003805; NM_015684; NP_001003803; NP_001003805; NP_056499; NR_033761	27109	ILMN_1700625	14	50779047	50792946	+	6180	downstream
rs2356243	270	14	50803358	+	Imp	129	A	C	0.457364341	0.349884471	0.080470009	1.37e-05	ATP5S	NM_001003803; NM_001003805; NM_015684; NP_001003803; NP_001003805; NP_056499; NR_033761	27109	ILMN_1700625	14	50779047	50792946	+	10412	downstream
rs1955926	270	14	50699868	+	Gen	129	A	C	0.430232558	0.366837925	0.073502729	6.01e-07	ATP5S	NM_001003803; NM_001003805; NM_015684; NP_001003803; NP_001003805; NP_056499; NR_033761	27109	ILMN_1679188	14	50779047	50792946	+	-79179	upstream
rs743075	270	14	50714985	-	Gen	128	A	G	0.45703125	0.347785415	0.071241305	1.05e-06	ATP5S	NM_001003803; NM_001003805; NM_015684; NP_001003803; NP_001003805; NP_056499; NR_033761	27109	ILMN_1679188	14	50779047	50792946	+	-64062	upstream
rs2355885	270	14	50732947	-	Gen	129	G	A	0.472868217	0.367593841	0.06969253	1.33e-07	ATP5S	NM_001003803; NM_001003805; NM_015684; NP_001003803; NP_001003805; NP_056499; NR_033761	27109	ILMN_1679188	14	50779047	50792946	+	-46100	upstream
rs6572655	270	14	50751565	-	Gen	129	C	A	0.468992248	0.371504499	0.070249955	1.23e-07	ATP5S	NM_001003803; NM_001003805; NM_015684; NP_001003803; NP_001003805; NP_056499; NR_033761	27109	ILMN_1679188	14	50779047	50792946	+	-27482	upstream
rs2297993	270	14	50769327	+	Gen	129	A	G	0.468992248	0.371504499	0.070249955	1.23e-07	ATP5S	NM_001003803; NM_001003805; NM_015684; NP_001003803; NP_001003805; NP_056499; NR_033761	27109	ILMN_1679188	14	50779047	50792946	+	-9720	upstream
rs2297995	270	14	50769717	+	Gen	129	G	A	0.468992248	0.371504499	0.070249955	1.23e-07	ATP5S	NM_001003803; NM_001003805; NM_015684; NP_001003803; NP_001003805; NP_056499; NR_033761	27109	ILMN_1679188	14	50779047	50792946	+	-9330	upstream
rs2275591	270	14	50778816	+	Gen	129	A	C	0.457364341	0.379781496	0.069969577	5.71e-08	ATP5S	NM_001003803; NM_001003805; NM_015684; NP_001003803; NP_001003805; NP_056499; NR_033761	27109	ILMN_1679188	14	50779047	50792946	+	-231	upstream
rs2275592	270	14	50788213	-	Gen	129	G	A	0.465116279	0.367297679	0.069815255	1.43e-07	ATP5S	NM_001003803; NM_001003805; NM_015684; NP_001003803; NP_001003805; NP_056499; NR_033761	27109	ILMN_1679188	14	50779047	50792946	+	0	inside
rs7141289	270	14	50799338	-	Gen	129	A	G	0.465116279	0.367297679	0.069815255	1.43e-07	ATP5S	NM_001003803; NM_001003805; NM_015684; NP_001003803; NP_001003805; NP_056499; NR_033761	27109	ILMN_1679188	14	50779047	50792946	+	6392	downstream
rs7140731	270	14	50799711	-	Gen	129	G	A	0.465116279	0.371430757	0.069815255	1.04e-07	ATP5S	NM_001003803; NM_001003805; NM_015684; NP_001003803; NP_001003805; NP_056499; NR_033761	27109	ILMN_1679188	14	50779047	50792946	+	6765	downstream
rs7148089	270	14	50802727	+	Gen	129	A	C	0.457364341	0.361957025	0.069969577	2.3e-07	ATP5S	NM_001003803; NM_001003805; NM_015684; NP_001003803; NP_001003805; NP_056499; NR_033761	27109	ILMN_1679188	14	50779047	50792946	+	9781	downstream
rs7148292	270	14	50802840	+	Gen	129	A	G	0.457364341	0.361957025	0.069969577	2.3e-07	ATP5S	NM_001003803; NM_001003805; NM_015684; NP_001003803; NP_001003805; NP_056499; NR_033761	27109	ILMN_1679188	14	50779047	50792946	+	9894	downstream
rs8013289	270	14	50727010	+	Imp	129	G	C	0.468992248	0.371504499	0.070249955	1.23e-07	ATP5S	NM_001003803; NM_001003805; NM_015684; NP_001003803; NP_001003805; NP_056499; NR_033761	27109	ILMN_1679188	14	50779047	50792946	+	-52037	upstream
rs4901007	270	14	50729250	+	Imp	129	A	G	0.468992248	0.371504499	0.070249955	1.23e-07	ATP5S	NM_001003803; NM_001003805; NM_015684; NP_001003803; NP_001003805; NP_056499; NR_033761	27109	ILMN_1679188	14	50779047	50792946	+	-49797	upstream
rs12432673	270	14	50732042	+	Imp	129	A	G	0.449612403	-0.324090074	0.075805385	1.91e-05	ATP5S	NM_001003803; NM_001003805; NM_015684; NP_001003803; NP_001003805; NP_056499; NR_033761	27109	ILMN_1679188	14	50779047	50792946	+	-47005	upstream
rs2153553	270	14	50736725	+	Imp	129	C	T	0.468992248	0.371504499	0.070249955	1.23e-07	ATP5S	NM_001003803; NM_001003805; NM_015684; NP_001003803; NP_001003805; NP_056499; NR_033761	27109	ILMN_1679188	14	50779047	50792946	+	-42322	upstream
rs11157734	270	14	50739485	+	Imp	129	A	C	0.468992248	0.371504499	0.070249955	1.23e-07	ATP5S	NM_001003803; NM_001003805; NM_015684; NP_001003803; NP_001003805; NP_056499; NR_033761	27109	ILMN_1679188	14	50779047	50792946	+	-39562	upstream
rs12432105	270	14	50747337	+	Imp	129	T	G	0.468992248	0.371504499	0.070249955	1.23e-07	ATP5S	NM_001003803; NM_001003805; NM_015684; NP_001003803; NP_001003805; NP_056499; NR_033761	27109	ILMN_1679188	14	50779047	50792946	+	-31710	upstream
rs12433038	270	14	50750577	+	Imp	129	A	G	0.468992248	0.371504499	0.070249955	1.23e-07	ATP5S	NM_001003803; NM_001003805; NM_015684; NP_001003803; NP_001003805; NP_056499; NR_033761	27109	ILMN_1679188	14	50779047	50792946	+	-28470	upstream
rs12892575	270	14	50779229	+	Imp	129	C	T	0.46124031	0.371442712	0.069396078	8.67e-08	ATP5S	NM_001003803; NM_001003805; NM_015684; NP_001003803; NP_001003805; NP_056499; NR_033761	27109	ILMN_1679188	14	50779047	50792946	+	0	inside
rs7146558	270	14	50784919	+	Imp	129	C	A	0.465116279	0.367297679	0.069815255	1.43e-07	ATP5S	NM_001003803; NM_001003805; NM_015684; NP_001003803; NP_001003805; NP_056499; NR_033761	27109	ILMN_1679188	14	50779047	50792946	+	0	inside
rs12433794	270	14	50786004	+	Imp	129	A	G	0.465116279	0.367297679	0.069815255	1.43e-07	ATP5S	NM_001003803; NM_001003805; NM_015684; NP_001003803; NP_001003805; NP_056499; NR_033761	27109	ILMN_1679188	14	50779047	50792946	+	0	inside
rs8003113	270	14	50792273	+	Imp	129	A	G	0.465116279	0.367297679	0.069815255	1.43e-07	ATP5S	NM_001003803; NM_001003805; NM_015684; NP_001003803; NP_001003805; NP_056499; NR_033761	27109	ILMN_1679188	14	50779047	50792946	+	0	inside
rs4901014	270	14	50798515	+	Imp	129	C	T	0.465116279	0.367297679	0.069815255	1.43e-07	ATP5S	NM_001003803; NM_001003805; NM_015684; NP_001003803; NP_001003805; NP_056499; NR_033761	27109	ILMN_1679188	14	50779047	50792946	+	5569	downstream
rs4901015	270	14	50798665	+	Imp	129	C	T	0.465116279	0.367297679	0.069815255	1.43e-07	ATP5S	NM_001003803; NM_001003805; NM_015684; NP_001003803; NP_001003805; NP_056499; NR_033761	27109	ILMN_1679188	14	50779047	50792946	+	5719	downstream
rs7161563	270	14	50799126	+	Imp	129	G	C	0.465116279	0.367297679	0.069815255	1.43e-07	ATP5S	NM_001003803; NM_001003805; NM_015684; NP_001003803; NP_001003805; NP_056499; NR_033761	27109	ILMN_1679188	14	50779047	50792946	+	6180	downstream
rs2356243	270	14	50803358	+	Imp	129	A	C	0.457364341	0.361957025	0.069969577	2.3e-07	ATP5S	NM_001003803; NM_001003805; NM_015684; NP_001003803; NP_001003805; NP_056499; NR_033761	27109	ILMN_1679188	14	50779047	50792946	+	10412	downstream
rs7151406	270	14	50806723	+	Imp	129	G	A	0.468992248	0.349629926	0.070249955	6.46e-07	ATP5S	NM_001003803; NM_001003805; NM_015684; NP_001003803; NP_001003805; NP_056499; NR_033761	27109	ILMN_1679188	14	50779047	50792946	+	13777	downstream
rs12540296	273	7	149583591	-	Gen	129	A	G	0.352713178	-0.339113175	0.079416857	1.95e-05	ATP6V0E2	NM_001100592; NM_145230; NP_001094062; NP_660265	155066	ILMN_1785095	7	149570057	149577787	+	5804	downstream
rs6464035	273	7	149560072	+	Imp	129	T	C	0.352713178	-0.355501405	0.079416857	7.59e-06	ATP6V0E2	NM_001100592; NM_145230; NP_001094062; NP_660265	155066	ILMN_1785095	7	149570057	149577787	+	-9985	upstream
rs3735333	273	7	149565163	+	Imp	129	A	G	0.360465116	-0.329803735	0.078626832	2.73e-05	ATP6V0E2	NM_001100592; NM_145230; NP_001094062; NP_660265	155066	ILMN_1785095	7	149570057	149577787	+	-4894	upstream
rs510379	284	1	28535233	-	Gen	129	G	A	0.34496124	-0.353327169	0.064484286	4.27e-08	ATPIF1	NM_016311; NM_178190; NM_178191; NP_057395; NP_835497; NP_835498	93974	ILMN_1685978	1	28562602	28564616	+	-27369	upstream
rs567086	284	1	28555426	+	Gen	129	A	G	0.34496124	-0.353327169	0.064484286	4.27e-08	ATPIF1	NM_016311; NM_178190; NM_178191; NP_057395; NP_835497; NP_835498	93974	ILMN_1685978	1	28562602	28564616	+	-7176	upstream
rs8559	284	1	28564252	+	Gen	129	G	A	0.34496124	-0.353327169	0.064484286	4.27e-08	ATPIF1	NM_016311; NM_178190; NM_178191; NP_057395; NP_835497; NP_835498	93974	ILMN_1685978	1	28562602	28564616	+	0	inside
rs543240	284	1	28596084	+	Gen	129	G	A	0.34496124	-0.301905207	0.065459944	3.99e-06	ATPIF1	NM_016311; NM_178190; NM_178191; NP_057395; NP_835497; NP_835498	93974	ILMN_1685978	1	28562602	28564616	+	31468	downstream
rs11247766	284	1	28605319	+	Gen	129	A	G	0.321705426	-0.281695041	0.066481271	2.26e-05	ATPIF1	NM_016311; NM_178190; NM_178191; NP_057395; NP_835497; NP_835498	93974	ILMN_1685978	1	28562602	28564616	+	40703	downstream
rs905908	284	1	28520161	+	Imp	129	T	C	0.348837209	-0.354168943	0.06466996	4.34e-08	ATPIF1	NM_016311; NM_178190; NM_178191; NP_057395; NP_835497; NP_835498	93974	ILMN_1685978	1	28562602	28564616	+	-42441	upstream
rs12129745	284	1	28572317	+	Imp	129	C	G	0.321705426	-0.339410232	0.065459944	2.16e-07	ATPIF1	NM_016311; NM_178190; NM_178191; NP_057395; NP_835497; NP_835498	93974	ILMN_1685978	1	28562602	28564616	+	7701	downstream
rs507238	284	1	28578995	+	Imp	129	C	T	0.325581395	-0.316584404	0.06560742	1.4e-06	ATPIF1	NM_016311; NM_178190; NM_178191; NP_057395; NP_835497; NP_835498	93974	ILMN_1685978	1	28562602	28564616	+	14379	downstream
rs580800	284	1	28585213	+	Imp	129	G	A	0.302325581	-0.299468516	0.06584232	5.41e-06	ATPIF1	NM_016311; NM_178190; NM_178191; NP_057395; NP_835497; NP_835498	93974	ILMN_1685978	1	28562602	28564616	+	20597	downstream
rs487437	284	1	28598020	+	Imp	129	C	T	0.34496124	-0.294800749	0.064484286	4.84e-06	ATPIF1	NM_016311; NM_178190; NM_178191; NP_057395; NP_835497; NP_835498	93974	ILMN_1685978	1	28562602	28564616	+	33404	downstream
rs7532379	284	1	28604673	+	Imp	129	T	A	0.321705426	-0.281695041	0.066481271	2.26e-05	ATPIF1	NM_016311; NM_178190; NM_178191; NP_057395; NP_835497; NP_835498	93974	ILMN_1685978	1	28562602	28564616	+	40057	downstream
rs2056443	287	13	31905942	-	Gen	129	A	G	0.236434109	-0.401442057	0.090275167	8.71e-06	B3GALTL	NM_194318; NP_919299	145173	ILMN_1764813	13	31774112	31906411	+	0	inside
rs13080	287	13	31906141	+	Gen	129	A	C	0.236434109	-0.401442057	0.090275167	8.71e-06	B3GALTL	NM_194318; NP_919299	145173	ILMN_1764813	13	31774112	31906411	+	0	inside
rs1409379	287	13	31907741	+	Imp	129	C	T	0.236434109	-0.401442057	0.090275167	8.71e-06	B3GALTL	NM_194318; NP_919299	145173	ILMN_1764813	13	31774112	31906411	+	1330	downstream
rs243908	304	11	112005939	+	Gen	129	G	A	0.333333333	-0.315577827	0.071625564	1.05e-05	BCO2	NM_001037290; NM_001256397; NM_001256398; NM_001256400; NM_031938; NP_001032367; NP_001243326; NP_001243327; NP_001243329; NP_114144	83875	ILMN_2335264	11	112046208	112089649	+	-40269	upstream
rs549908	304	11	112020916	-	Gen	128	C	A	0.328125	-0.33209257	0.073034237	5.44e-06	BCO2	NM_001037290; NM_001256397; NM_001256398; NM_001256400; NM_031938; NP_001032367; NP_001243326; NP_001243327; NP_001243329; NP_114144	83875	ILMN_2335264	11	112046208	112089649	+	-25292	upstream
rs5744256	305	11	112022848	+	Gen	129	G	A	0.259689922	0.315736573	0.071943948	1.14e-05	BCO2	NM_001037290; NM_001256397; NM_001256398; NM_001256400; NM_031938; NP_001032367; NP_001243326; NP_001243327; NP_001243329; NP_114144	83875	ILMN_2335264	11	112046208	112089649	+	-23360	upstream
rs360717	304	11	112034725	+	Gen	129	A	G	0.290697674	-0.298224847	0.071135151	2.76e-05	BCO2	NM_001037290; NM_001256397; NM_001256398; NM_001256400; NM_031938; NP_001032367; NP_001243326; NP_001243327; NP_001243329; NP_114144	83875	ILMN_2335264	11	112046208	112089649	+	-11483	upstream
rs1946518	304	11	112035458	-	Gen	129	A	C	0.38372093	-0.290456164	0.06654084	1.27e-05	BCO2	NM_001037290; NM_001256397; NM_001256398; NM_001256400; NM_031938; NP_001032367; NP_001243326; NP_001243327; NP_001243329; NP_114144	83875	ILMN_2335264	11	112046208	112089649	+	-10750	upstream
rs1946519	304	11	112035507	+	Gen	129	A	C	0.38372093	-0.290456164	0.06654084	1.27e-05	BCO2	NM_001037290; NM_001256397; NM_001256398; NM_001256400; NM_031938; NP_001032367; NP_001243326; NP_001243327; NP_001243329; NP_114144	83875	ILMN_2335264	11	112046208	112089649	+	-10701	upstream
rs11214105	304	11	112037653	+	Gen	129	A	G	0.290697674	-0.298224847	0.071135151	2.76e-05	BCO2	NM_001037290; NM_001256397; NM_001256398; NM_001256400; NM_031938; NP_001032367; NP_001243326; NP_001243327; NP_001243329; NP_114144	83875	ILMN_2335264	11	112046208	112089649	+	-8555	upstream
rs11214127	304	11	112068593	+	Gen	129	A	G	0.251937984	-0.34357449	0.074833496	4.41e-06	BCO2	NM_001037290; NM_001256397; NM_001256398; NM_001256400; NM_031938; NP_001032367; NP_001243326; NP_001243327; NP_001243329; NP_114144	83875	ILMN_2335264	11	112046208	112089649	+	0	inside
rs2564872	296	11	112123095	+	Gen	129	A	G	0.310077519	-0.307762224	0.071816086	1.82e-05	BCO2	NM_001037290; NM_001256397; NM_001256398; NM_001256400; NM_031938; NP_001032367; NP_001243326; NP_001243327; NP_001243329; NP_114144	83875	ILMN_2335264	11	112046208	112089649	+	33446	downstream
rs3882891	304	11	112014761	+	Imp	129	G	T	0.403100775	-0.315295076	0.068161995	3.73e-06	BCO2	NM_001037290; NM_001256397; NM_001256398; NM_001256400; NM_031938; NP_001032367; NP_001243326; NP_001243327; NP_001243329; NP_114144	83875	ILMN_2335264	11	112046208	112089649	+	-31447	upstream
rs360729	304	11	112016921	+	Imp	129	T	A	0.325581395	-0.324917572	0.072571725	7.56e-06	BCO2	NM_001037290; NM_001256397; NM_001256398; NM_001256400; NM_031938; NP_001032367; NP_001243326; NP_001243327; NP_001243329; NP_114144	83875	ILMN_2335264	11	112046208	112089649	+	-29287	upstream
rs1834481	305	11	112023827	+	Imp	129	G	C	0.259689922	0.315736573	0.071943948	1.14e-05	BCO2	NM_001037290; NM_001256397; NM_001256398; NM_001256400; NM_031938; NP_001032367; NP_001243326; NP_001243327; NP_001243329; NP_114144	83875	ILMN_2335264	11	112046208	112089649	+	-22381	upstream
rs795467	304	11	112031080	+	Imp	129	A	G	0.290697674	-0.298224847	0.071135151	2.76e-05	BCO2	NM_001037290; NM_001256397; NM_001256398; NM_001256400; NM_031938; NP_001032367; NP_001243326; NP_001243327; NP_001243329; NP_114144	83875	ILMN_2335264	11	112046208	112089649	+	-15128	upstream
rs360718	304	11	112034739	+	Imp	129	C	A	0.290697674	-0.298224847	0.071135151	2.76e-05	BCO2	NM_001037290; NM_001256397; NM_001256398; NM_001256400; NM_031938; NP_001032367; NP_001243326; NP_001243327; NP_001243329; NP_114144	83875	ILMN_2335264	11	112046208	112089649	+	-11469	upstream
rs5744222	305	11	112037014	+	Imp	129	T	G	0.263565891	0.309626853	0.071976021	1.69e-05	BCO2	NM_001037290; NM_001256397; NM_001256398; NM_001256400; NM_031938; NP_001032367; NP_001243326; NP_001243327; NP_001243329; NP_114144	83875	ILMN_2335264	11	112046208	112089649	+	-9194	upstream
rs1293344	304	11	112037384	+	Imp	129	G	A	0.290697674	-0.298224847	0.071135151	2.76e-05	BCO2	NM_001037290; NM_001256397; NM_001256398; NM_001256400; NM_031938; NP_001032367; NP_001243326; NP_001243327; NP_001243329; NP_114144	83875	ILMN_2335264	11	112046208	112089649	+	-8824	upstream
rs10891337	304	11	112063254	+	Imp	129	T	C	0.251937984	-0.34357449	0.074833496	4.41e-06	BCO2	NM_001037290; NM_001256397; NM_001256398; NM_001256400; NM_031938; NP_001032367; NP_001243326; NP_001243327; NP_001243329; NP_114144	83875	ILMN_2335264	11	112046208	112089649	+	0	inside
rs12420140	305	11	112071294	+	Imp	129	A	G	0.302325581	0.295608885	0.06894767	1.81e-05	BCO2	NM_001037290; NM_001256397; NM_001256398; NM_001256400; NM_031938; NP_001032367; NP_001243326; NP_001243327; NP_001243329; NP_114144	83875	ILMN_2335264	11	112046208	112089649	+	0	inside
rs3924892	306	14	105494262	+	Gen	129	G	A	0.310077519	0.203906332	0.047894456	2.07e-05	BRF1	NM_001242786; NM_001242787; NM_001242788; NM_001242789; NM_001242790; NM_001519; NM_145685; NM_145696; NP_001229715; NP_001229716; NP_001229717; NP_001229718; NP_001229719; NP_001510; NP_663718	2972	ILMN_1703686	14	105722523	105781914	-	228261	downstream
rs7281463	341	21	40520783	+	Gen	129	C	A	0.372093023	-0.464264783	0.090561873	2.95e-07	BRWD1	NM_001007246; NM_018963; NM_033656; NP_001007247; NP_061836; NP_387505	54014	ILMN_1801866	21	40668363	40685712	-	147580	downstream
rs3171465	341	21	40552307	+	Gen	129	G	A	0.453488372	0.543304977	0.090341182	1.81e-09	BRWD1	NM_001007246; NM_018963; NM_033656; NP_001007247; NP_061836; NP_387505	54014	ILMN_1801866	21	40668363	40685712	-	116056	downstream
rs6517522	341	21	40553845	-	Gen	129	A	G	0.496124031	0.405617323	0.088949976	5.11e-06	BRWD1	NM_001007246; NM_018963; NM_033656; NP_001007247; NP_061836; NP_387505	54014	ILMN_1801866	21	40668363	40685712	-	114518	downstream
rs6517523	341	21	40557332	-	Gen	129	G	A	0.34496124	-0.392947471	0.092646285	2.22e-05	BRWD1	NM_001007246; NM_018963; NM_033656; NP_001007247; NP_061836; NP_387505	54014	ILMN_1801866	21	40668363	40685712	-	111031	downstream
rs2297256	341	21	40558421	+	Gen	128	A	G	0.4609375	0.547694606	0.09155573	2.2e-09	BRWD1	NM_001007246; NM_018963; NM_033656; NP_001007247; NP_061836; NP_387505	54014	ILMN_1801866	21	40668363	40685712	-	109942	downstream
rs2836934	341	21	40564885	+	Gen	129	C	A	0.449612403	0.539019014	0.089801579	1.95e-09	BRWD1	NM_001007246; NM_018963; NM_033656; NP_001007247; NP_061836; NP_387505	54014	ILMN_1801866	21	40668363	40685712	-	103478	downstream
rs8130320	341	21	40580258	+	Gen	129	A	G	0.453488372	0.543304977	0.090341182	1.81e-09	BRWD1	NM_001007246; NM_018963; NM_033656; NP_001007247; NP_061836; NP_387505	54014	ILMN_1801866	21	40668363	40685712	-	88105	downstream
rs2836961	341	21	40627020	+	Gen	129	C	A	0.387596899	0.483714133	0.093470231	2.28e-07	BRWD1	NM_001007246; NM_018963; NM_033656; NP_001007247; NP_061836; NP_387505	54014	ILMN_1801866	21	40668363	40685712	-	41343	downstream
rs4624474	341	21	40686327	-	Gen	129	A	G	0.395348837	-0.425644046	0.088720992	1.61e-06	BRWD1	NM_001007246; NM_018963; NM_033656; NP_001007247; NP_061836; NP_387505	54014	ILMN_1801866	21	40668363	40685712	-	-615	upstream
rs2070865	341	21	40715519	-	Gen	129	A	G	0.465116279	0.456246519	0.092086754	7.25e-07	BRWD1	NM_001007246; NM_018963; NM_033656; NP_001007247; NP_061836; NP_387505	54014	ILMN_1801866	21	40668363	40685712	-	-29807	upstream
rs7279497	341	21	40531306	+	Imp	129	T	C	0.453488372	0.543304977	0.090341182	1.81e-09	BRWD1	NM_001007246; NM_018963; NM_033656; NP_001007247; NP_061836; NP_387505	54014	ILMN_1801866	21	40668363	40685712	-	137057	downstream
rs418298	341	21	40536654	+	Imp	129	T	A	0.391472868	-0.475297523	0.08835631	7.48e-08	BRWD1	NM_001007246; NM_018963; NM_033656; NP_001007247; NP_061836; NP_387505	54014	ILMN_1801866	21	40668363	40685712	-	131709	downstream
rs7282604	341	21	40536910	+	Imp	129	G	A	0.391472868	-0.475297523	0.08835631	7.48e-08	BRWD1	NM_001007246; NM_018963; NM_033656; NP_001007247; NP_061836; NP_387505	54014	ILMN_1801866	21	40668363	40685712	-	131453	downstream
rs419469	341	21	40537234	+	Imp	129	T	C	0.391472868	-0.475297523	0.08835631	7.48e-08	BRWD1	NM_001007246; NM_018963; NM_033656; NP_001007247; NP_061836; NP_387505	54014	ILMN_1801866	21	40668363	40685712	-	131129	downstream
rs2234543	341	21	40572072	+	Imp	129	A	G	0.34496124	-0.392947471	0.092646285	2.22e-05	BRWD1	NM_001007246; NM_018963; NM_033656; NP_001007247; NP_061836; NP_387505	54014	ILMN_1801866	21	40668363	40685712	-	96291	downstream
rs6517526	341	21	40581530	+	Imp	129	C	T	0.34496124	-0.392947471	0.092646285	2.22e-05	BRWD1	NM_001007246; NM_018963; NM_033656; NP_001007247; NP_061836; NP_387505	54014	ILMN_1801866	21	40668363	40685712	-	86833	downstream
rs8132424	341	21	40584412	+	Imp	129	T	A	0.457364341	0.546180827	0.090901295	1.87e-09	BRWD1	NM_001007246; NM_018963; NM_033656; NP_001007247; NP_061836; NP_387505	54014	ILMN_1801866	21	40668363	40685712	-	83951	downstream
rs2150413	341	21	40614878	+	Imp	129	T	C	0.453488372	0.543304977	0.090341182	1.81e-09	BRWD1	NM_001007246; NM_018963; NM_033656; NP_001007247; NP_061836; NP_387505	54014	ILMN_1801866	21	40668363	40685712	-	53485	downstream
rs2150414	341	21	40614988	+	Imp	129	G	A	0.457364341	0.528086112	0.089555771	3.71e-09	BRWD1	NM_001007246; NM_018963; NM_033656; NP_001007247; NP_061836; NP_387505	54014	ILMN_1801866	21	40668363	40685712	-	53375	downstream
rs2836956	341	21	40623018	+	Imp	129	C	G	0.46124031	0.530847986	0.090111704	3.84e-09	BRWD1	NM_001007246; NM_018963; NM_033656; NP_001007247; NP_061836; NP_387505	54014	ILMN_1801866	21	40668363	40685712	-	45345	downstream
rs2836958	341	21	40623526	+	Imp	129	C	T	0.46124031	0.530847986	0.090111704	3.84e-09	BRWD1	NM_001007246; NM_018963; NM_033656; NP_001007247; NP_061836; NP_387505	54014	ILMN_1801866	21	40668363	40685712	-	44837	downstream
rs2836959	341	21	40623668	+	Imp	129	G	T	0.46124031	0.530847986	0.090111704	3.84e-09	BRWD1	NM_001007246; NM_018963; NM_033656; NP_001007247; NP_061836; NP_387505	54014	ILMN_1801866	21	40668363	40685712	-	44695	downstream
rs2836966	341	21	40637521	+	Imp	129	G	A	0.457364341	0.528086112	0.089555771	3.71e-09	BRWD1	NM_001007246; NM_018963; NM_033656; NP_001007247; NP_061836; NP_387505	54014	ILMN_1801866	21	40668363	40685712	-	30842	downstream
rs2836975	341	21	40663620	+	Imp	129	T	C	0.387596899	-0.475081979	0.089281636	1.03e-07	BRWD1	NM_001007246; NM_018963; NM_033656; NP_001007247; NP_061836; NP_387505	54014	ILMN_1801866	21	40668363	40685712	-	4743	downstream
rs4818015	341	21	40675493	+	Imp	129	G	T	0.387596899	-0.475081979	0.089281636	1.03e-07	BRWD1	NM_001007246; NM_018963; NM_033656; NP_001007247; NP_061836; NP_387505	54014	ILMN_1801866	21	40668363	40685712	-	0	inside
rs1888488	341	21	40686521	+	Imp	129	C	T	0.399224806	-0.40079123	0.089100271	6.85e-06	BRWD1	NM_001007246; NM_018963; NM_033656; NP_001007247; NP_061836; NP_387505	54014	ILMN_1801866	21	40668363	40685712	-	-809	upstream
rs2836980	341	21	40687618	+	Imp	129	T	G	0.453488372	0.488462119	0.090341182	6.41e-08	BRWD1	NM_001007246; NM_018963; NM_033656; NP_001007247; NP_061836; NP_387505	54014	ILMN_1801866	21	40668363	40685712	-	-1906	upstream
rs2836981	341	21	40688365	+	Imp	129	G	A	0.395348837	-0.425644046	0.088720992	1.61e-06	BRWD1	NM_001007246; NM_018963; NM_033656; NP_001007247; NP_061836; NP_387505	54014	ILMN_1801866	21	40668363	40685712	-	-2653	upstream
rs2836982	341	21	40689171	+	Imp	129	C	A	0.395348837	-0.425644046	0.088720992	1.61e-06	BRWD1	NM_001007246; NM_018963; NM_033656; NP_001007247; NP_061836; NP_387505	54014	ILMN_1801866	21	40668363	40685712	-	-3459	upstream
rs7281853	341	21	40693490	+	Imp	129	T	C	0.395348837	-0.425644046	0.088720992	1.61e-06	BRWD1	NM_001007246; NM_018963; NM_033656; NP_001007247; NP_061836; NP_387505	54014	ILMN_1801866	21	40668363	40685712	-	-7778	upstream
rs7282582	341	21	40696974	+	Imp	129	A	G	0.437984496	0.408253569	0.092342876	9.82e-06	BRWD1	NM_001007246; NM_018963; NM_033656; NP_001007247; NP_061836; NP_387505	54014	ILMN_1801866	21	40668363	40685712	-	-11262	upstream
rs2410123	341	21	40700093	+	Imp	129	C	T	0.38372093	-0.403198803	0.091624502	1.08e-05	BRWD1	NM_001007246; NM_018963; NM_033656; NP_001007247; NP_061836; NP_387505	54014	ILMN_1801866	21	40668363	40685712	-	-14381	upstream
rs2836985	341	21	40701169	+	Imp	129	G	A	0.465116279	0.456246519	0.092086754	7.25e-07	BRWD1	NM_001007246; NM_018963; NM_033656; NP_001007247; NP_061836; NP_387505	54014	ILMN_1801866	21	40668363	40685712	-	-15457	upstream
rs2836987	341	21	40706594	+	Imp	129	C	T	0.38372093	-0.403198803	0.091624502	1.08e-05	BRWD1	NM_001007246; NM_018963; NM_033656; NP_001007247; NP_061836; NP_387505	54014	ILMN_1801866	21	40668363	40685712	-	-20882	upstream
rs2836988	341	21	40707975	+	Imp	129	A	G	0.38372093	-0.403198803	0.091624502	1.08e-05	BRWD1	NM_001007246; NM_018963; NM_033656; NP_001007247; NP_061836; NP_387505	54014	ILMN_1801866	21	40668363	40685712	-	-22263	upstream
rs7078507	343	10	77140864	+	Gen	129	A	G	0.368217054	-0.310444293	0.065661082	2.27e-06	C10orf11	NM_032024; NP_114413	83938	ILMN_1783247	10	77542519	78317126	+	-401655	upstream
rs1897191	343	10	77143467	+	Gen	129	A	G	0.364341085	-0.284936795	0.063635492	7.55e-06	C10orf11	NM_032024; NP_114413	83938	ILMN_1783247	10	77542519	78317126	+	-399052	upstream
rs17109597	381	10	100142154	+	Gen	129	A	G	0.213178295	0.644166379	0.113991372	1.6e-08	C10orf33	NM_032709; NP_116098	84795	ILMN_1684497	10	100143322	100174978	-	1168	downstream
rs2296441	381	10	100144782	-	Gen	129	A	G	0.259689922	0.613280738	0.104499007	4.39e-09	C10orf33	NM_032709; NP_116098	84795	ILMN_1684497	10	100143322	100174978	-	0	inside
rs4345897	381	10	100147060	+	Gen	129	G	A	0.310077519	0.6175681	0.097402228	2.29e-10	C10orf33	NM_032709; NP_116098	84795	ILMN_1684497	10	100143322	100174978	-	0	inside
rs4539242	381	10	100148058	-	Gen	129	G	A	0.30620155	0.642427297	0.098811956	7.95e-11	C10orf33	NM_032709; NP_116098	84795	ILMN_1684497	10	100143322	100174978	-	0	inside
rs2147896	381	10	100148176	+	Gen	129	G	A	0.313953488	0.617149202	0.09759645	2.56e-10	C10orf33	NM_032709; NP_116098	84795	ILMN_1684497	10	100143322	100174978	-	0	inside
rs7924303	381	10	100155963	-	Gen	129	G	A	0.26744186	0.582107452	0.102722031	1.45e-08	C10orf33	NM_032709; NP_116098	84795	ILMN_1684497	10	100143322	100174978	-	0	inside
rs4551689	381	10	100157593	-	Gen	129	G	A	0.26744186	0.582107452	0.102722031	1.45e-08	C10orf33	NM_032709; NP_116098	84795	ILMN_1684497	10	100143322	100174978	-	0	inside
rs12763326	381	10	100167396	+	Gen	129	A	G	0.248062016	0.666358561	0.106434623	3.83e-10	C10orf33	NM_032709; NP_116098	84795	ILMN_1684497	10	100143322	100174978	-	0	inside
rs7923729	381	10	100169465	-	Gen	129	A	G	0.248062016	0.666358561	0.106434623	3.83e-10	C10orf33	NM_032709; NP_116098	84795	ILMN_1684497	10	100143322	100174978	-	0	inside
rs6584202	381	10	100170383	+	Gen	129	A	G	0.248062016	0.666358561	0.106434623	3.83e-10	C10orf33	NM_032709; NP_116098	84795	ILMN_1684497	10	100143322	100174978	-	0	inside
rs3750604	381	10	100175581	+	Gen	129	A	G	0.217054264	0.692947062	0.113817177	1.14e-09	C10orf33	NM_032709; NP_116098	84795	ILMN_1684497	10	100143322	100174978	-	-603	upstream
rs1061437	381	10	100176154	-	Gen	129	A	G	0.248062016	0.666358561	0.106434623	3.83e-10	C10orf33	NM_032709; NP_116098	84795	ILMN_1684497	10	100143322	100174978	-	-1176	upstream
rs1739	381	10	100176339	+	Gen	129	G	A	0.298449612	0.586908675	0.100126586	4.58e-09	C10orf33	NM_032709; NP_116098	84795	ILMN_1684497	10	100143322	100174978	-	-1361	upstream
rs701801	381	10	100176869	-	Gen	129	A	G	0.248062016	0.609392605	0.108532139	1.97e-08	C10orf33	NM_032709; NP_116098	84795	ILMN_1684497	10	100143322	100174978	-	-1891	upstream
rs1061115	381	10	100177049	+	Gen	129	A	G	0.298449612	0.586908675	0.100126586	4.58e-09	C10orf33	NM_032709; NP_116098	84795	ILMN_1684497	10	100143322	100174978	-	-2071	upstream
rs10883094	381	10	100188106	+	Gen	129	A	G	0.228682171	0.662500019	0.11102666	2.42e-09	C10orf33	NM_032709; NP_116098	84795	ILMN_1684497	10	100143322	100174978	-	-13128	upstream
rs7096654	381	10	100134036	+	Imp	129	C	T	0.356589147	0.572347147	0.095877546	2.38e-09	C10orf33	NM_032709; NP_116098	84795	ILMN_1684497	10	100143322	100174978	-	9286	downstream
rs7075655	381	10	100142068	+	Imp	129	G	A	0.255813953	0.649396825	0.104469129	5.09e-10	C10orf33	NM_032709; NP_116098	84795	ILMN_1684497	10	100143322	100174978	-	1254	downstream
rs2296438	381	10	100146895	+	Imp	129	C	T	0.310077519	0.6175681	0.097402228	2.29e-10	C10orf33	NM_032709; NP_116098	84795	ILMN_1684497	10	100143322	100174978	-	0	inside
rs4400721	381	10	100147097	+	Imp	129	A	G	0.255813953	0.649396825	0.104469129	5.09e-10	C10orf33	NM_032709; NP_116098	84795	ILMN_1684497	10	100143322	100174978	-	0	inside
rs2274248	381	10	100148542	+	Imp	129	T	C	0.213178295	0.644166379	0.113991372	1.6e-08	C10orf33	NM_032709; NP_116098	84795	ILMN_1684497	10	100143322	100174978	-	0	inside
rs6584192	381	10	100152373	+	Imp	129	G	T	0.310077519	0.6175681	0.097402228	2.29e-10	C10orf33	NM_032709; NP_116098	84795	ILMN_1684497	10	100143322	100174978	-	0	inside
rs7907555	381	10	100155810	+	Imp	129	T	C	0.26744186	0.582107452	0.102722031	1.45e-08	C10orf33	NM_032709; NP_116098	84795	ILMN_1684497	10	100143322	100174978	-	0	inside
rs4488133	381	10	100159136	+	Imp	129	T	A	0.317829457	0.612481533	0.097804089	3.79e-10	C10orf33	NM_032709; NP_116098	84795	ILMN_1684497	10	100143322	100174978	-	0	inside
rs7914401	381	10	100163928	+	Imp	129	C	T	0.248062016	0.666358561	0.106434623	3.83e-10	C10orf33	NM_032709; NP_116098	84795	ILMN_1684497	10	100143322	100174978	-	0	inside
rs2147901	381	10	100165496	+	Imp	129	A	C	0.248062016	0.666358561	0.106434623	3.83e-10	C10orf33	NM_032709; NP_116098	84795	ILMN_1684497	10	100143322	100174978	-	0	inside
rs10883092	381	10	100167276	+	Imp	129	C	A	0.248062016	0.666358561	0.106434623	3.83e-10	C10orf33	NM_032709; NP_116098	84795	ILMN_1684497	10	100143322	100174978	-	0	inside
rs12763379	381	10	100167466	+	Imp	129	A	G	0.248062016	0.666358561	0.106434623	3.83e-10	C10orf33	NM_032709; NP_116098	84795	ILMN_1684497	10	100143322	100174978	-	0	inside
rs3814140	381	10	100170762	+	Imp	129	T	C	0.248062016	0.666358561	0.106434623	3.83e-10	C10orf33	NM_032709; NP_116098	84795	ILMN_1684497	10	100143322	100174978	-	0	inside
rs10736129	381	10	100171571	+	Imp	129	G	A	0.248062016	0.666358561	0.106434623	3.83e-10	C10orf33	NM_032709; NP_116098	84795	ILMN_1684497	10	100143322	100174978	-	0	inside
rs2147900	381	10	100174721	+	Imp	129	C	T	0.248062016	0.666358561	0.106434623	3.83e-10	C10orf33	NM_032709; NP_116098	84795	ILMN_1684497	10	100143322	100174978	-	0	inside
rs2274244	381	10	100175218	+	Imp	129	G	A	0.248062016	0.666358561	0.106434623	3.83e-10	C10orf33	NM_032709; NP_116098	84795	ILMN_1684497	10	100143322	100174978	-	-240	upstream
rs2274243	381	10	100175267	+	Imp	129	C	T	0.248062016	0.666358561	0.106434623	3.83e-10	C10orf33	NM_032709; NP_116098	84795	ILMN_1684497	10	100143322	100174978	-	-289	upstream
rs8181292	381	10	100175477	+	Imp	129	G	A	0.248062016	0.666358561	0.106434623	3.83e-10	C10orf33	NM_032709; NP_116098	84795	ILMN_1684497	10	100143322	100174978	-	-499	upstream
rs3750605	381	10	100175654	+	Imp	129	T	C	0.217054264	0.692947062	0.113817177	1.14e-09	C10orf33	NM_032709; NP_116098	84795	ILMN_1684497	10	100143322	100174978	-	-676	upstream
rs3830020	381	10	100176615	+	Imp	129	C	G	0.298449612	0.586908675	0.100126586	4.58e-09	C10orf33	NM_032709; NP_116098	84795	ILMN_1684497	10	100143322	100174978	-	-1637	upstream
rs11189600	381	10	100179274	+	Imp	129	T	C	0.275193798	0.600131312	0.102878543	5.43e-09	C10orf33	NM_032709; NP_116098	84795	ILMN_1684497	10	100143322	100174978	-	-4296	upstream
rs2296435	381	10	100182285	+	Imp	129	C	T	0.217054264	0.692947062	0.113817177	1.14e-09	C10orf33	NM_032709; NP_116098	84795	ILMN_1684497	10	100143322	100174978	-	-7307	upstream
rs17712523	382	10	73537614	+	Gen	129	A	G	0.220930233	-0.447115706	0.102833672	1.37e-05	C10orf54	NM_022153; NP_071436	64115	ILMN_2205963	10	73507314	73533337	-	-4277	upstream
rs522089	383	11	30397010	+	Gen	129	A	C	0.290697674	0.262065714	0.057461833	5.1e-06	C11orf46	NM_152316; NP_689529	120534	ILMN_1767642	11	30344649	30359165	+	37845	downstream
rs670871	396	11	93491020	-	Gen	129	A	G	0.364341085	0.19997834	0.045456869	1.09e-05	C11orf54	NM_014039; NP_054758	28970	ILMN_1664738	11	93474793	93496247	+	0	inside
rs1284108	396	11	93498833	-	Gen	129	C	A	0.364341085	0.19997834	0.045456869	1.09e-05	C11orf54	NM_014039; NP_054758	28970	ILMN_1664738	11	93474793	93496247	+	2586	downstream
rs675441	396	11	93505490	+	Gen	129	A	C	0.352713178	0.185829259	0.044283555	2.71e-05	C11orf54	NM_014039; NP_054758	28970	ILMN_1664738	11	93474793	93496247	+	9243	downstream
rs655158	396	11	93517299	+	Gen	129	A	G	0.352713178	0.185829259	0.044283555	2.71e-05	C11orf54	NM_014039; NP_054758	28970	ILMN_1664738	11	93474793	93496247	+	21052	downstream
rs652961	396	11	93476766	+	Imp	129	A	G	0.364341085	0.19997834	0.045456869	1.09e-05	C11orf54	NM_014039; NP_054758	28970	ILMN_1664738	11	93474793	93496247	+	0	inside
rs11020506	396	11	93478342	+	Imp	129	G	C	0.360465116	0.197111688	0.045291622	1.35e-05	C11orf54	NM_014039; NP_054758	28970	ILMN_1664738	11	93474793	93496247	+	0	inside
rs658181	396	11	93506034	+	Imp	129	G	A	0.352713178	0.185829259	0.044283555	2.71e-05	C11orf54	NM_014039; NP_054758	28970	ILMN_1664738	11	93474793	93496247	+	9787	downstream
rs586293	396	11	93507935	+	Imp	129	A	G	0.352713178	0.185829259	0.044283555	2.71e-05	C11orf54	NM_014039; NP_054758	28970	ILMN_1664738	11	93474793	93496247	+	11688	downstream
rs625249	396	11	93510141	+	Imp	129	A	G	0.352713178	0.185829259	0.044283555	2.71e-05	C11orf54	NM_014039; NP_054758	28970	ILMN_1664738	11	93474793	93496247	+	13894	downstream
rs652621	396	11	93516772	+	Imp	129	C	T	0.352713178	0.185829259	0.044283555	2.71e-05	C11orf54	NM_014039; NP_054758	28970	ILMN_1664738	11	93474793	93496247	+	20525	downstream
rs11020522	396	11	93539050	+	Imp	129	A	G	0.356589147	0.188399246	0.044427273	2.23e-05	C11orf54	NM_014039; NP_054758	28970	ILMN_1664738	11	93474793	93496247	+	42803	downstream
rs673869	396	11	93540001	+	Imp	129	G	A	0.356589147	0.188399246	0.044427273	2.23e-05	C11orf54	NM_014039; NP_054758	28970	ILMN_1664738	11	93474793	93496247	+	43754	downstream
rs644009	396	11	93550568	+	Imp	129	A	G	0.356589147	0.188399246	0.044427273	2.23e-05	C11orf54	NM_014039; NP_054758	28970	ILMN_1664738	11	93474793	93496247	+	54321	downstream
rs6488713	400	12	14942916	+	Gen	129	G	A	0.360465116	-0.224436497	0.053544159	2.77e-05	C12orf60	NM_175874; NP_787070	144608	ILMN_2234710	12	14956506	14976791	+	-13590	upstream
rs2075268	401	12	14956476	+	Gen	129	A	G	0.406976744	0.24412641	0.052060546	2.74e-06	C12orf60	NM_175874; NP_787070	144608	ILMN_2234710	12	14956506	14976791	+	-30	upstream
rs10744078	401	12	14978535	-	Gen	129	C	A	0.406976744	0.24412641	0.052060546	2.74e-06	C12orf60	NM_175874; NP_787070	144608	ILMN_2234710	12	14956506	14976791	+	1744	downstream
rs12822139	400	12	14936158	+	Imp	129	C	T	0.329457364	-0.259354747	0.054871585	2.28e-06	C12orf60	NM_175874; NP_787070	144608	ILMN_2234710	12	14956506	14976791	+	-20348	upstream
rs11610238	401	12	14975721	+	Imp	129	C	T	0.406976744	0.24412641	0.052060546	2.74e-06	C12orf60	NM_175874; NP_787070	144608	ILMN_2234710	12	14956506	14976791	+	0	inside
rs12894119	402	14	51851909	-	Gen	129	A	G	0.259689922	-0.242838777	0.056388608	1.66e-05	C14orf166	NM_016039; NP_057123	51637	ILMN_1696708	14	52456228	52471420	+	-604319	upstream
rs12929671	404	16	16962842	+	Gen	129	A	G	0.30620155	0.16788839	0.037721153	8.56e-06	C16orf63	NM_144600; NP_653201	123811	ILMN_1790650	16	15959577	15982447	-	-980395	upstream
rs4344725	404	16	16965105	+	Gen	129	G	A	0.403100775	0.149466429	0.034602756	1.56e-05	C16orf63	NM_144600; NP_653201	123811	ILMN_1790650	16	15959577	15982447	-	-982658	upstream
rs418891	3248	17	43693538	-	Gen	127	A	C	0.188976378	0.198089694	0.044801845	9.8e-06	C17orf69	NM_152466; NR_026905; NR_026906	147081	ILMN_3248654	17	43716341	43723595	+	-22803	upstream
rs17334797	3248	17	43825912	+	Gen	129	G	A	0.19379845	0.198087303	0.044167572	7.29e-06	C17orf69	NM_152466; NR_026905; NR_026906	147081	ILMN_3248654	17	43716341	43723595	+	102317	downstream
rs17426064	3248	17	43828698	-	Gen	129	A	G	0.19379845	0.198087303	0.044167572	7.29e-06	C17orf69	NM_152466; NR_026905; NR_026906	147081	ILMN_3248654	17	43716341	43723595	+	105103	downstream
rs1396862	3248	17	43902997	+	Gen	129	A	G	0.19379845	0.198087303	0.044167572	7.29e-06	C17orf69	NM_152466; NR_026905; NR_026906	147081	ILMN_3248654	17	43716341	43723595	+	179402	downstream
rs16940665	3248	17	43907896	-	Gen	129	G	A	0.19379845	0.198087303	0.044167572	7.29e-06	C17orf69	NM_152466; NR_026905; NR_026906	147081	ILMN_3248654	17	43716341	43723595	+	184301	downstream
rs17763596	3248	17	43921210	-	Gen	129	A	C	0.19379845	0.198087303	0.044167572	7.29e-06	C17orf69	NM_152466; NR_026905; NR_026906	147081	ILMN_3248654	17	43716341	43723595	+	197615	downstream
rs12185233	3248	17	43923654	-	Gen	129	G	C	0.19379845	0.198087303	0.044167572	7.29e-06	C17orf69	NM_152466; NR_026905; NR_026906	147081	ILMN_3248654	17	43716341	43723595	+	200059	downstream
rs12185268	3248	17	43923683	+	Gen	129	G	A	0.19379845	0.198087303	0.044167572	7.29e-06	C17orf69	NM_152466; NR_026905; NR_026906	147081	ILMN_3248654	17	43716341	43723595	+	200088	downstream
rs12185235	3248	17	43923703	-	Gen	129	A	G	0.19379845	0.198087303	0.044167572	7.29e-06	C17orf69	NM_152466; NR_026905; NR_026906	147081	ILMN_3248654	17	43716341	43723595	+	200108	downstream
rs12373123	3248	17	43924073	-	Gen	129	G	A	0.19379845	0.198087303	0.044167572	7.29e-06	C17orf69	NM_152466; NR_026905; NR_026906	147081	ILMN_3248654	17	43716341	43723595	+	200478	downstream
rs12373142	3248	17	43924200	-	Gen	129	C	G	0.19379845	0.198087303	0.044167572	7.29e-06	C17orf69	NM_152466; NR_026905; NR_026906	147081	ILMN_3248654	17	43716341	43723595	+	200605	downstream
rs12373168	3248	17	43924337	+	Gen	129	C	A	0.197674419	0.202389825	0.044055532	4.35e-06	C17orf69	NM_152466; NR_026905; NR_026906	147081	ILMN_3248654	17	43716341	43723595	+	200742	downstream
rs17690703	3248	17	43925297	-	Gen	129	A	G	0.228682171	0.174523403	0.041612163	2.74e-05	C17orf69	NM_152466; NR_026905; NR_026906	147081	ILMN_3248654	17	43716341	43723595	+	201702	downstream
rs17691610	3248	17	43970662	-	Gen	127	A	C	0.188976378	0.219309887	0.045834396	1.71e-06	C17orf69	NM_152466; NR_026905; NR_026906	147081	ILMN_3248654	17	43716341	43723595	+	247067	downstream
rs17650901	3248	17	44039691	+	Gen	129	G	A	0.19379845	0.198087303	0.044167572	7.29e-06	C17orf69	NM_152466; NR_026905; NR_026906	147081	ILMN_3248654	17	43716341	43723595	+	316096	downstream
rs17651549	3248	17	44061278	-	Gen	129	A	G	0.19379845	0.198087303	0.044167572	7.29e-06	C17orf69	NM_152466; NR_026905; NR_026906	147081	ILMN_3248654	17	43716341	43723595	+	337683	downstream
rs1052551	3248	17	44068924	+	Gen	129	A	G	0.19379845	0.198087303	0.044167572	7.29e-06	C17orf69	NM_152466; NR_026905; NR_026906	147081	ILMN_3248654	17	43716341	43723595	+	345329	downstream
rs1052553	3248	17	44073889	+	Gen	129	G	A	0.19379845	0.198087303	0.044167572	7.29e-06	C17orf69	NM_152466; NR_026905; NR_026906	147081	ILMN_3248654	17	43716341	43723595	+	350294	downstream
rs17652121	3248	17	44073973	-	Gen	129	G	A	0.19379845	0.198087303	0.044167572	7.29e-06	C17orf69	NM_152466; NR_026905; NR_026906	147081	ILMN_3248654	17	43716341	43723595	+	350378	downstream
rs1052587	3248	17	44102604	-	Gen	129	G	A	0.19379845	0.198087303	0.044167572	7.29e-06	C17orf69	NM_152466; NR_026905; NR_026906	147081	ILMN_3248654	17	43716341	43723595	+	379009	downstream
rs7350928	3248	17	44108100	-	Gen	129	A	G	0.19379845	0.198087303	0.044167572	7.29e-06	C17orf69	NM_152466; NR_026905; NR_026906	147081	ILMN_3248654	17	43716341	43723595	+	384505	downstream
rs17574361	3248	17	44108202	+	Gen	129	G	A	0.19379845	0.198087303	0.044167572	7.29e-06	C17orf69	NM_152466; NR_026905; NR_026906	147081	ILMN_3248654	17	43716341	43723595	+	384607	downstream
rs17574604	3248	17	44111613	+	Gen	128	G	A	0.19140625	0.189300389	0.043431002	1.31e-05	C17orf69	NM_152466; NR_026905; NR_026906	147081	ILMN_3248654	17	43716341	43723595	+	388018	downstream
rs17660464	3248	17	44177993	+	Gen	129	A	C	0.19379845	0.198087303	0.044167572	7.29e-06	C17orf69	NM_152466; NR_026905; NR_026906	147081	ILMN_3248654	17	43716341	43723595	+	454398	downstream
rs17577094	3248	17	44187492	+	Gen	129	G	A	0.19379845	0.198087303	0.044167572	7.29e-06	C17orf69	NM_152466; NR_026905; NR_026906	147081	ILMN_3248654	17	43716341	43723595	+	463897	downstream
rs7225002	2527	17	44189067	+	Gen	129	G	A	0.337209302	0.175359193	0.036523961	1.58e-06	C17orf69	NM_152466; NR_026905; NR_026906	147081	ILMN_3248654	17	43716341	43723595	+	465472	downstream
rs2532316	3248	17	44213712	+	Gen	127	A	G	0.188976378	0.204376976	0.044841227	5.17e-06	C17orf69	NM_152466; NR_026905; NR_026906	147081	ILMN_3248654	17	43716341	43723595	+	490117	downstream
rs2532274	3248	17	44247164	+	Gen	128	G	A	0.19140625	0.199728475	0.044537523	7.31e-06	C17orf69	NM_152466; NR_026905; NR_026906	147081	ILMN_3248654	17	43716341	43723595	+	523569	downstream
rs1881194	3248	17	44248814	+	Gen	128	A	G	0.19140625	0.199728475	0.044537523	7.31e-06	C17orf69	NM_152466; NR_026905; NR_026906	147081	ILMN_3248654	17	43716341	43723595	+	525219	downstream
rs2469933	3248	17	44285531	+	Gen	125	A	G	0.184	0.199551396	0.04526654	1.04e-05	C17orf69	NM_152466; NR_026905; NR_026906	147081	ILMN_3248654	17	43716341	43723595	+	561936	downstream
rs413778	3248	17	43716885	+	Imp	129	G	A	0.197674419	0.189925198	0.044055532	1.62e-05	C17orf69	NM_152466; NR_026905; NR_026906	147081	ILMN_3248654	17	43716341	43723595	+	0	inside
rs389217	3248	17	43717131	+	Imp	129	T	C	0.197674419	0.189925198	0.044055532	1.62e-05	C17orf69	NM_152466; NR_026905; NR_026906	147081	ILMN_3248654	17	43716341	43723595	+	0	inside
rs439558	3248	17	43717803	+	Imp	129	C	T	0.197674419	0.189925198	0.044055532	1.62e-05	C17orf69	NM_152466; NR_026905; NR_026906	147081	ILMN_3248654	17	43716341	43723595	+	0	inside
rs393152	3248	17	43719143	+	Imp	129	G	A	0.197674419	0.189925198	0.044055532	1.62e-05	C17orf69	NM_152466; NR_026905; NR_026906	147081	ILMN_3248654	17	43716341	43723595	+	0	inside
rs453997	3248	17	43727061	+	Imp	129	T	C	0.19379845	0.198087303	0.044167572	7.29e-06	C17orf69	NM_152466; NR_026905; NR_026906	147081	ILMN_3248654	17	43716341	43723595	+	3466	downstream
rs241033	3248	17	43733983	+	Imp	129	A	G	0.19379845	0.198087303	0.044167572	7.29e-06	C17orf69	NM_152466; NR_026905; NR_026906	147081	ILMN_3248654	17	43716341	43723595	+	10388	downstream
rs241031	3248	17	43734304	+	Imp	129	C	T	0.19379845	0.198087303	0.044167572	7.29e-06	C17orf69	NM_152466; NR_026905; NR_026906	147081	ILMN_3248654	17	43716341	43723595	+	10709	downstream
rs17760733	3248	17	43746276	+	Imp	129	T	G	0.19379845	0.198087303	0.044167572	7.29e-06	C17orf69	NM_152466; NR_026905; NR_026906	147081	ILMN_3248654	17	43716341	43723595	+	22681	downstream
rs17687571	3248	17	43750010	+	Imp	129	A	G	0.19379845	0.198087303	0.044167572	7.29e-06	C17orf69	NM_152466; NR_026905; NR_026906	147081	ILMN_3248654	17	43716341	43723595	+	26415	downstream
rs17687667	3248	17	43754099	+	Imp	129	A	G	0.19379845	0.198087303	0.044167572	7.29e-06	C17orf69	NM_152466; NR_026905; NR_026906	147081	ILMN_3248654	17	43716341	43723595	+	30504	downstream
rs17687849	3248	17	43759719	+	Imp	129	G	A	0.19379845	0.198087303	0.044167572	7.29e-06	C17orf69	NM_152466; NR_026905; NR_026906	147081	ILMN_3248654	17	43716341	43723595	+	36124	downstream
rs17761207	3248	17	43762255	+	Imp	129	C	T	0.19379845	0.198087303	0.044167572	7.29e-06	C17orf69	NM_152466; NR_026905; NR_026906	147081	ILMN_3248654	17	43716341	43723595	+	38660	downstream
rs17688002	3248	17	43762594	+	Imp	129	T	A	0.19379845	0.198087303	0.044167572	7.29e-06	C17orf69	NM_152466; NR_026905; NR_026906	147081	ILMN_3248654	17	43716341	43723595	+	38999	downstream
rs17688056	3248	17	43763241	+	Imp	129	T	C	0.19379845	0.198087303	0.044167572	7.29e-06	C17orf69	NM_152466; NR_026905; NR_026906	147081	ILMN_3248654	17	43716341	43723595	+	39646	downstream
rs17688391	3248	17	43772109	+	Imp	129	A	C	0.19379845	0.198087303	0.044167572	7.29e-06	C17orf69	NM_152466; NR_026905; NR_026906	147081	ILMN_3248654	17	43716341	43723595	+	48514	downstream
rs17688434	3248	17	43772540	+	Imp	129	A	G	0.19379845	0.198087303	0.044167572	7.29e-06	C17orf69	NM_152466; NR_026905; NR_026906	147081	ILMN_3248654	17	43716341	43723595	+	48945	downstream
rs12150547	3248	17	43775546	+	Imp	129	G	A	0.19379845	0.198087303	0.044167572	7.29e-06	C17orf69	NM_152466; NR_026905; NR_026906	147081	ILMN_3248654	17	43716341	43723595	+	51951	downstream
rs17688773	3248	17	43777710	+	Imp	129	C	T	0.19379845	0.198087303	0.044167572	7.29e-06	C17orf69	NM_152466; NR_026905; NR_026906	147081	ILMN_3248654	17	43716341	43723595	+	54115	downstream
rs17762165	3248	17	43778602	+	Imp	129	T	C	0.19379845	0.198087303	0.044167572	7.29e-06	C17orf69	NM_152466; NR_026905; NR_026906	147081	ILMN_3248654	17	43716341	43723595	+	55007	downstream
rs17688922	3248	17	43779351	+	Imp	129	A	G	0.19379845	0.198087303	0.044167572	7.29e-06	C17orf69	NM_152466; NR_026905; NR_026906	147081	ILMN_3248654	17	43716341	43723595	+	55756	downstream
rs17688944	3248	17	43779419	+	Imp	129	A	T	0.19379845	0.198087303	0.044167572	7.29e-06	C17orf69	NM_152466; NR_026905; NR_026906	147081	ILMN_3248654	17	43716341	43723595	+	55824	downstream
rs968027	3248	17	43781250	+	Imp	129	T	C	0.19379845	0.198087303	0.044167572	7.29e-06	C17orf69	NM_152466; NR_026905; NR_026906	147081	ILMN_3248654	17	43716341	43723595	+	57655	downstream
rs17689104	3248	17	43782492	+	Imp	129	G	A	0.19379845	0.198087303	0.044167572	7.29e-06	C17orf69	NM_152466; NR_026905; NR_026906	147081	ILMN_3248654	17	43716341	43723595	+	58897	downstream
rs17563501	3248	17	43801695	+	Imp	129	T	C	0.19379845	0.198087303	0.044167572	7.29e-06	C17orf69	NM_152466; NR_026905; NR_026906	147081	ILMN_3248654	17	43716341	43723595	+	78100	downstream
rs2902662	3248	17	43806925	+	Imp	129	A	G	0.19379845	0.198087303	0.044167572	7.29e-06	C17orf69	NM_152466; NR_026905; NR_026906	147081	ILMN_3248654	17	43716341	43723595	+	83330	downstream
rs17563599	3248	17	43807955	+	Imp	129	C	A	0.19379845	0.198087303	0.044167572	7.29e-06	C17orf69	NM_152466; NR_026905; NR_026906	147081	ILMN_3248654	17	43716341	43723595	+	84360	downstream
rs17563787	3248	17	43813252	+	Imp	129	G	C	0.19379845	0.198087303	0.044167572	7.29e-06	C17orf69	NM_152466; NR_026905; NR_026906	147081	ILMN_3248654	17	43716341	43723595	+	89657	downstream
rs17563800	3248	17	43817459	+	Imp	129	T	C	0.19379845	0.198087303	0.044167572	7.29e-06	C17orf69	NM_152466; NR_026905; NR_026906	147081	ILMN_3248654	17	43716341	43723595	+	93864	downstream
rs17563827	3248	17	43818222	+	Imp	129	A	C	0.19379845	0.198087303	0.044167572	7.29e-06	C17orf69	NM_152466; NR_026905; NR_026906	147081	ILMN_3248654	17	43716341	43723595	+	94627	downstream
rs12150672	3248	17	43826637	+	Imp	129	A	G	0.19379845	0.198087303	0.044167572	7.29e-06	C17orf69	NM_152466; NR_026905; NR_026906	147081	ILMN_3248654	17	43716341	43723595	+	103042	downstream
rs17334894	3248	17	43827209	+	Imp	129	A	G	0.19379845	0.198087303	0.044167572	7.29e-06	C17orf69	NM_152466; NR_026905; NR_026906	147081	ILMN_3248654	17	43716341	43723595	+	103614	downstream
rs17426195	3248	17	43832367	+	Imp	129	A	G	0.19379845	0.198087303	0.044167572	7.29e-06	C17orf69	NM_152466; NR_026905; NR_026906	147081	ILMN_3248654	17	43716341	43723595	+	108772	downstream
rs11079724	3248	17	43841912	+	Imp	129	T	C	0.19379845	0.198087303	0.044167572	7.29e-06	C17orf69	NM_152466; NR_026905; NR_026906	147081	ILMN_3248654	17	43716341	43723595	+	118317	downstream
rs4074462	3248	17	43855228	+	Imp	129	T	G	0.19379845	0.198087303	0.044167572	7.29e-06	C17orf69	NM_152466; NR_026905; NR_026906	147081	ILMN_3248654	17	43716341	43723595	+	131633	downstream
rs17689471	3248	17	43892973	+	Imp	129	C	T	0.19379845	0.198087303	0.044167572	7.29e-06	C17orf69	NM_152466; NR_026905; NR_026906	147081	ILMN_3248654	17	43716341	43723595	+	169378	downstream
rs17762769	3248	17	43893403	+	Imp	129	A	G	0.19379845	0.198087303	0.044167572	7.29e-06	C17orf69	NM_152466; NR_026905; NR_026906	147081	ILMN_3248654	17	43716341	43723595	+	169808	downstream
rs8072451	3248	17	43893716	+	Imp	129	T	C	0.19379845	0.198087303	0.044167572	7.29e-06	C17orf69	NM_152466; NR_026905; NR_026906	147081	ILMN_3248654	17	43716341	43723595	+	170121	downstream
rs4277389	3248	17	43895653	+	Imp	129	G	A	0.19379845	0.198087303	0.044167572	7.29e-06	C17orf69	NM_152466; NR_026905; NR_026906	147081	ILMN_3248654	17	43716341	43723595	+	172058	downstream
rs4566211	3248	17	43895696	+	Imp	129	A	G	0.19379845	0.198087303	0.044167572	7.29e-06	C17orf69	NM_152466; NR_026905; NR_026906	147081	ILMN_3248654	17	43716341	43723595	+	172101	downstream
rs17762954	3248	17	43899786	+	Imp	129	T	C	0.19379845	0.198087303	0.044167572	7.29e-06	C17orf69	NM_152466; NR_026905; NR_026906	147081	ILMN_3248654	17	43716341	43723595	+	176191	downstream
rs17689824	3248	17	43904397	+	Imp	129	T	C	0.19379845	0.198087303	0.044167572	7.29e-06	C17orf69	NM_152466; NR_026905; NR_026906	147081	ILMN_3248654	17	43716341	43723595	+	180802	downstream
rs17763086	3248	17	43905481	+	Imp	129	G	T	0.19379845	0.198087303	0.044167572	7.29e-06	C17orf69	NM_152466; NR_026905; NR_026906	147081	ILMN_3248654	17	43716341	43723595	+	181886	downstream
rs17689882	3248	17	43906828	+	Imp	129	A	G	0.19379845	0.198087303	0.044167572	7.29e-06	C17orf69	NM_152466; NR_026905; NR_026906	147081	ILMN_3248654	17	43716341	43723595	+	183233	downstream
rs17689918	3248	17	43910088	+	Imp	129	A	G	0.19379845	0.198087303	0.044167572	7.29e-06	C17orf69	NM_152466; NR_026905; NR_026906	147081	ILMN_3248654	17	43716341	43723595	+	186493	downstream
rs1876829	3248	17	43911443	+	Imp	129	C	T	0.19379845	0.198087303	0.044167572	7.29e-06	C17orf69	NM_152466; NR_026905; NR_026906	147081	ILMN_3248654	17	43716341	43723595	+	187848	downstream
rs17763533	3248	17	43918190	+	Imp	129	C	T	0.19379845	0.198087303	0.044167572	7.29e-06	C17orf69	NM_152466; NR_026905; NR_026906	147081	ILMN_3248654	17	43716341	43723595	+	194595	downstream
rs17763634	3248	17	43921754	+	Imp	129	C	T	0.19379845	0.198087303	0.044167572	7.29e-06	C17orf69	NM_152466; NR_026905; NR_026906	147081	ILMN_3248654	17	43716341	43723595	+	198159	downstream
rs12373139	3248	17	43924130	+	Imp	129	A	G	0.19379845	0.198087303	0.044167572	7.29e-06	C17orf69	NM_152466; NR_026905; NR_026906	147081	ILMN_3248654	17	43716341	43723595	+	200535	downstream
rs17769490	3248	17	43925605	+	Imp	129	A	G	0.19379845	0.198087303	0.044167572	7.29e-06	C17orf69	NM_152466; NR_026905; NR_026906	147081	ILMN_3248654	17	43716341	43723595	+	202010	downstream
rs34097347	3248	17	43949448	+	Imp	129	A	C	0.197674419	0.195814803	0.044055532	8.8e-06	C17orf69	NM_152466; NR_026905; NR_026906	147081	ILMN_3248654	17	43716341	43723595	+	225853	downstream
rs916793	3248	17	43954686	+	Imp	129	A	G	0.197674419	0.195814803	0.044055532	8.8e-06	C17orf69	NM_152466; NR_026905; NR_026906	147081	ILMN_3248654	17	43716341	43723595	+	231091	downstream
rs4441322	3248	17	43955030	+	Imp	129	G	A	0.19379845	0.198087303	0.044167572	7.29e-06	C17orf69	NM_152466; NR_026905; NR_026906	147081	ILMN_3248654	17	43716341	43723595	+	231435	downstream
rs17691328	3248	17	43955487	+	Imp	129	T	C	0.19379845	0.198087303	0.044167572	7.29e-06	C17orf69	NM_152466; NR_026905; NR_026906	147081	ILMN_3248654	17	43716341	43723595	+	231892	downstream
rs1864325	3248	17	43977827	+	Imp	129	T	C	0.19379845	0.198087303	0.044167572	7.29e-06	C17orf69	NM_152466; NR_026905; NR_026906	147081	ILMN_3248654	17	43716341	43723595	+	254232	downstream
rs2082068	3248	17	43979971	+	Imp	129	T	C	0.19379845	0.198087303	0.044167572	7.29e-06	C17orf69	NM_152466; NR_026905; NR_026906	147081	ILMN_3248654	17	43716341	43723595	+	256376	downstream
rs17563986	3248	17	43991272	+	Imp	129	G	A	0.19379845	0.198087303	0.044167572	7.29e-06	C17orf69	NM_152466; NR_026905; NR_026906	147081	ILMN_3248654	17	43716341	43723595	+	267677	downstream
rs17649553	3248	17	43994648	+	Imp	129	T	C	0.19379845	0.198087303	0.044167572	7.29e-06	C17orf69	NM_152466; NR_026905; NR_026906	147081	ILMN_3248654	17	43716341	43723595	+	271053	downstream
rs17649635	3248	17	43995990	+	Imp	129	G	A	0.19379845	0.198087303	0.044167572	7.29e-06	C17orf69	NM_152466; NR_026905; NR_026906	147081	ILMN_3248654	17	43716341	43723595	+	272395	downstream
rs17649641	3248	17	43997372	+	Imp	129	C	T	0.19379845	0.198087303	0.044167572	7.29e-06	C17orf69	NM_152466; NR_026905; NR_026906	147081	ILMN_3248654	17	43716341	43723595	+	273777	downstream
rs17564223	3248	17	43997520	+	Imp	129	T	C	0.19379845	0.198087303	0.044167572	7.29e-06	C17orf69	NM_152466; NR_026905; NR_026906	147081	ILMN_3248654	17	43716341	43723595	+	273925	downstream
rs17649700	3248	17	43997901	+	Imp	129	C	G	0.19379845	0.198087303	0.044167572	7.29e-06	C17orf69	NM_152466; NR_026905; NR_026906	147081	ILMN_3248654	17	43716341	43723595	+	274306	downstream
rs1467969	3248	17	43998328	+	Imp	129	T	C	0.19379845	0.198087303	0.044167572	7.29e-06	C17orf69	NM_152466; NR_026905; NR_026906	147081	ILMN_3248654	17	43716341	43723595	+	274733	downstream
rs17564493	3248	17	44001379	+	Imp	129	T	C	0.19379845	0.198087303	0.044167572	7.29e-06	C17orf69	NM_152466; NR_026905; NR_026906	147081	ILMN_3248654	17	43716341	43723595	+	277784	downstream
rs17649954	3248	17	44001661	+	Imp	129	G	A	0.19379845	0.198087303	0.044167572	7.29e-06	C17orf69	NM_152466; NR_026905; NR_026906	147081	ILMN_3248654	17	43716341	43723595	+	278066	downstream
rs17564619	3248	17	44002138	+	Imp	129	G	A	0.19379845	0.198087303	0.044167572	7.29e-06	C17orf69	NM_152466; NR_026905; NR_026906	147081	ILMN_3248654	17	43716341	43723595	+	278543	downstream
rs17650063	3248	17	44002555	+	Imp	129	G	A	0.19379845	0.198087303	0.044167572	7.29e-06	C17orf69	NM_152466; NR_026905; NR_026906	147081	ILMN_3248654	17	43716341	43723595	+	278960	downstream
rs17564703	3248	17	44002595	+	Imp	129	T	C	0.19379845	0.198087303	0.044167572	7.29e-06	C17orf69	NM_152466; NR_026905; NR_026906	147081	ILMN_3248654	17	43716341	43723595	+	279000	downstream
rs17564780	3248	17	44005413	+	Imp	129	G	A	0.19379845	0.198087303	0.044167572	7.29e-06	C17orf69	NM_152466; NR_026905; NR_026906	147081	ILMN_3248654	17	43716341	43723595	+	281818	downstream
rs17564829	3248	17	44006601	+	Imp	129	C	T	0.19379845	0.198087303	0.044167572	7.29e-06	C17orf69	NM_152466; NR_026905; NR_026906	147081	ILMN_3248654	17	43716341	43723595	+	283006	downstream
rs12150111	3248	17	44013938	+	Imp	129	G	A	0.19379845	0.198087303	0.044167572	7.29e-06	C17orf69	NM_152466; NR_026905; NR_026906	147081	ILMN_3248654	17	43716341	43723595	+	290343	downstream
rs4327091	3248	17	44021717	+	Imp	129	A	G	0.19379845	0.198087303	0.044167572	7.29e-06	C17orf69	NM_152466; NR_026905; NR_026906	147081	ILMN_3248654	17	43716341	43723595	+	298122	downstream
rs242559	3248	17	44025888	+	Imp	129	C	A	0.197674419	0.19070818	0.044055532	1.5e-05	C17orf69	NM_152466; NR_026905; NR_026906	147081	ILMN_3248654	17	43716341	43723595	+	302293	downstream
rs17571718	3248	17	44032768	+	Imp	129	C	T	0.19379845	0.198087303	0.044167572	7.29e-06	C17orf69	NM_152466; NR_026905; NR_026906	147081	ILMN_3248654	17	43716341	43723595	+	309173	downstream
rs17571739	3248	17	44032915	+	Imp	129	C	T	0.19379845	0.198087303	0.044167572	7.29e-06	C17orf69	NM_152466; NR_026905; NR_026906	147081	ILMN_3248654	17	43716341	43723595	+	309320	downstream
rs17571857	3248	17	44035706	+	Imp	129	G	A	0.19379845	0.198087303	0.044167572	7.29e-06	C17orf69	NM_152466; NR_026905; NR_026906	147081	ILMN_3248654	17	43716341	43723595	+	312111	downstream
rs17650860	3248	17	44039008	+	Imp	129	A	G	0.19379845	0.198087303	0.044167572	7.29e-06	C17orf69	NM_152466; NR_026905; NR_026906	147081	ILMN_3248654	17	43716341	43723595	+	315413	downstream
rs17650872	3248	17	44039516	+	Imp	129	T	G	0.19379845	0.198087303	0.044167572	7.29e-06	C17orf69	NM_152466; NR_026905; NR_026906	147081	ILMN_3248654	17	43716341	43723595	+	315921	downstream
rs17572169	3248	17	44045974	+	Imp	129	T	C	0.19379845	0.198087303	0.044167572	7.29e-06	C17orf69	NM_152466; NR_026905; NR_026906	147081	ILMN_3248654	17	43716341	43723595	+	322379	downstream
rs1800547	3248	17	44051846	+	Imp	129	G	A	0.19379845	0.198087303	0.044167572	7.29e-06	C17orf69	NM_152466; NR_026905; NR_026906	147081	ILMN_3248654	17	43716341	43723595	+	328251	downstream
rs17651213	3248	17	44051924	+	Imp	129	A	G	0.19379845	0.198087303	0.044167572	7.29e-06	C17orf69	NM_152466; NR_026905; NR_026906	147081	ILMN_3248654	17	43716341	43723595	+	328329	downstream
rs17572361	3248	17	44052009	+	Imp	129	C	T	0.19379845	0.198087303	0.044167572	7.29e-06	C17orf69	NM_152466; NR_026905; NR_026906	147081	ILMN_3248654	17	43716341	43723595	+	328414	downstream
rs1981997	3248	17	44056767	+	Imp	129	A	G	0.19379845	0.198087303	0.044167572	7.29e-06	C17orf69	NM_152466; NR_026905; NR_026906	147081	ILMN_3248654	17	43716341	43723595	+	333172	downstream
rs17572851	3248	17	44063766	+	Imp	129	G	A	0.19379845	0.198087303	0.044167572	7.29e-06	C17orf69	NM_152466; NR_026905; NR_026906	147081	ILMN_3248654	17	43716341	43723595	+	340171	downstream
rs17572893	3248	17	44064208	+	Imp	129	A	G	0.19379845	0.198087303	0.044167572	7.29e-06	C17orf69	NM_152466; NR_026905; NR_026906	147081	ILMN_3248654	17	43716341	43723595	+	340613	downstream
rs17573175	3248	17	44071089	+	Imp	129	G	C	0.19379845	0.198087303	0.044167572	7.29e-06	C17orf69	NM_152466; NR_026905; NR_026906	147081	ILMN_3248654	17	43716341	43723595	+	347494	downstream
rs1078269	3248	17	44075837	+	Imp	129	C	T	0.19379845	0.198087303	0.044167572	7.29e-06	C17orf69	NM_152466; NR_026905; NR_026906	147081	ILMN_3248654	17	43716341	43723595	+	352242	downstream
rs1078268	3248	17	44075901	+	Imp	129	G	A	0.19379845	0.198087303	0.044167572	7.29e-06	C17orf69	NM_152466; NR_026905; NR_026906	147081	ILMN_3248654	17	43716341	43723595	+	352306	downstream
rs8070723	3248	17	44081064	+	Imp	129	G	A	0.19379845	0.198087303	0.044167572	7.29e-06	C17orf69	NM_152466; NR_026905; NR_026906	147081	ILMN_3248654	17	43716341	43723595	+	357469	downstream
rs17652449	3248	17	44088937	+	Imp	129	C	G	0.19379845	0.198087303	0.044167572	7.29e-06	C17orf69	NM_152466; NR_026905; NR_026906	147081	ILMN_3248654	17	43716341	43723595	+	365342	downstream
rs12150506	3248	17	44090536	+	Imp	129	A	G	0.19379845	0.198087303	0.044167572	7.29e-06	C17orf69	NM_152466; NR_026905; NR_026906	147081	ILMN_3248654	17	43716341	43723595	+	366941	downstream
rs17652502	3248	17	44094471	+	Imp	129	A	G	0.19379845	0.198087303	0.044167572	7.29e-06	C17orf69	NM_152466; NR_026905; NR_026906	147081	ILMN_3248654	17	43716341	43723595	+	370876	downstream
rs17574228	3248	17	44104509	+	Imp	129	C	T	0.19379845	0.198087303	0.044167572	7.29e-06	C17orf69	NM_152466; NR_026905; NR_026906	147081	ILMN_3248654	17	43716341	43723595	+	380914	downstream
rs17652961	3248	17	44108355	+	Imp	129	A	G	0.19379845	0.198087303	0.044167572	7.29e-06	C17orf69	NM_152466; NR_026905; NR_026906	147081	ILMN_3248654	17	43716341	43723595	+	384760	downstream
rs1076222	3248	17	44109769	+	Imp	129	G	C	0.19379845	0.198087303	0.044167572	7.29e-06	C17orf69	NM_152466; NR_026905; NR_026906	147081	ILMN_3248654	17	43716341	43723595	+	386174	downstream
rs7350980	3248	17	44110271	+	Imp	129	A	G	0.19379845	0.198087303	0.044167572	7.29e-06	C17orf69	NM_152466; NR_026905; NR_026906	147081	ILMN_3248654	17	43716341	43723595	+	386676	downstream
rs4597358	3248	17	44110670	+	Imp	129	G	C	0.19379845	0.198087303	0.044167572	7.29e-06	C17orf69	NM_152466; NR_026905; NR_026906	147081	ILMN_3248654	17	43716341	43723595	+	387075	downstream
rs17653162	3248	17	44111827	+	Imp	129	A	C	0.19379845	0.198087303	0.044167572	7.29e-06	C17orf69	NM_152466; NR_026905; NR_026906	147081	ILMN_3248654	17	43716341	43723595	+	388232	downstream
rs17574824	3248	17	44115107	+	Imp	129	T	C	0.19379845	0.198087303	0.044167572	7.29e-06	C17orf69	NM_152466; NR_026905; NR_026906	147081	ILMN_3248654	17	43716341	43723595	+	391512	downstream
rs11079729	3248	17	44115569	+	Imp	129	A	C	0.19379845	0.198087303	0.044167572	7.29e-06	C17orf69	NM_152466; NR_026905; NR_026906	147081	ILMN_3248654	17	43716341	43723595	+	391974	downstream
rs12150090	3248	17	44115886	+	Imp	129	T	C	0.19379845	0.198087303	0.044167572	7.29e-06	C17orf69	NM_152466; NR_026905; NR_026906	147081	ILMN_3248654	17	43716341	43723595	+	392291	downstream
rs41437445	3248	17	44116238	+	Imp	129	A	G	0.19379845	0.198087303	0.044167572	7.29e-06	C17orf69	NM_152466; NR_026905; NR_026906	147081	ILMN_3248654	17	43716341	43723595	+	392643	downstream
rs7221390	3248	17	44116950	+	Imp	129	G	T	0.19379845	0.198087303	0.044167572	7.29e-06	C17orf69	NM_152466; NR_026905; NR_026906	147081	ILMN_3248654	17	43716341	43723595	+	393355	downstream
rs41382552	3248	17	44118999	+	Imp	129	G	A	0.19379845	0.198087303	0.044167572	7.29e-06	C17orf69	NM_152466; NR_026905; NR_026906	147081	ILMN_3248654	17	43716341	43723595	+	395404	downstream
rs41374248	3248	17	44120442	+	Imp	129	G	A	0.19379845	0.198087303	0.044167572	7.29e-06	C17orf69	NM_152466; NR_026905; NR_026906	147081	ILMN_3248654	17	43716341	43723595	+	396847	downstream
rs12150447	3248	17	44128125	+	Imp	129	C	A	0.19379845	0.198087303	0.044167572	7.29e-06	C17orf69	NM_152466; NR_026905; NR_026906	147081	ILMN_3248654	17	43716341	43723595	+	404530	downstream
rs17575556	3248	17	44135827	+	Imp	129	A	G	0.19379845	0.198087303	0.044167572	7.29e-06	C17orf69	NM_152466; NR_026905; NR_026906	147081	ILMN_3248654	17	43716341	43723595	+	412232	downstream
rs41384744	3248	17	44137070	+	Imp	129	G	A	0.19379845	0.198087303	0.044167572	7.29e-06	C17orf69	NM_152466; NR_026905; NR_026906	147081	ILMN_3248654	17	43716341	43723595	+	413475	downstream
rs17575850	3248	17	44144387	+	Imp	129	A	C	0.19379845	0.198087303	0.044167572	7.29e-06	C17orf69	NM_152466; NR_026905; NR_026906	147081	ILMN_3248654	17	43716341	43723595	+	420792	downstream
rs1117253	3248	17	44149297	+	Imp	129	C	A	0.19379845	0.198087303	0.044167572	7.29e-06	C17orf69	NM_152466; NR_026905; NR_026906	147081	ILMN_3248654	17	43716341	43723595	+	425702	downstream
rs2066899	3248	17	44155732	+	Imp	129	T	C	0.19379845	0.198087303	0.044167572	7.29e-06	C17orf69	NM_152466; NR_026905; NR_026906	147081	ILMN_3248654	17	43716341	43723595	+	432137	downstream
rs17659881	3248	17	44157597	+	Imp	129	G	A	0.19379845	0.198087303	0.044167572	7.29e-06	C17orf69	NM_152466; NR_026905; NR_026906	147081	ILMN_3248654	17	43716341	43723595	+	434002	downstream
rs17659953	3248	17	44159725	+	Imp	129	T	C	0.19379845	0.198087303	0.044167572	7.29e-06	C17orf69	NM_152466; NR_026905; NR_026906	147081	ILMN_3248654	17	43716341	43723595	+	436130	downstream
rs17660065	3248	17	44162284	+	Imp	129	C	T	0.19379845	0.198087303	0.044167572	7.29e-06	C17orf69	NM_152466; NR_026905; NR_026906	147081	ILMN_3248654	17	43716341	43723595	+	438689	downstream
rs8080583	3248	17	44162597	+	Imp	129	A	C	0.19379845	0.198087303	0.044167572	7.29e-06	C17orf69	NM_152466; NR_026905; NR_026906	147081	ILMN_3248654	17	43716341	43723595	+	439002	downstream
rs4510068	2527	17	44184828	+	Imp	129	T	G	0.337209302	0.175359193	0.036523961	1.58e-06	C17orf69	NM_152466; NR_026905; NR_026906	147081	ILMN_3248654	17	43716341	43723595	+	461233	downstream
rs1468241	3248	17	44196153	+	Imp	129	G	A	0.19379845	0.198087303	0.044167572	7.29e-06	C17orf69	NM_152466; NR_026905; NR_026906	147081	ILMN_3248654	17	43716341	43723595	+	472558	downstream
rs2141299	3248	17	44240986	+	Imp	129	A	C	0.19379845	0.198087303	0.044167572	7.29e-06	C17orf69	NM_152466; NR_026905; NR_026906	147081	ILMN_3248654	17	43716341	43723595	+	517391	downstream
rs2532270	3248	17	44249800	+	Imp	129	A	G	0.19379845	0.198087303	0.044167572	7.29e-06	C17orf69	NM_152466; NR_026905; NR_026906	147081	ILMN_3248654	17	43716341	43723595	+	526205	downstream
rs2532269	3248	17	44250108	+	Imp	129	C	T	0.19379845	0.198087303	0.044167572	7.29e-06	C17orf69	NM_152466; NR_026905; NR_026906	147081	ILMN_3248654	17	43716341	43723595	+	526513	downstream
rs2532234	3248	17	44272266	+	Imp	129	G	A	0.19379845	0.198087303	0.044167572	7.29e-06	C17orf69	NM_152466; NR_026905; NR_026906	147081	ILMN_3248654	17	43716341	43723595	+	548671	downstream
rs2668692	3248	17	44293020	+	Imp	129	A	G	0.19379845	0.198087303	0.044167572	7.29e-06	C17orf69	NM_152466; NR_026905; NR_026906	147081	ILMN_3248654	17	43716341	43723595	+	569425	downstream
rs2732711	3248	17	44350293	+	Imp	129	G	A	0.19379845	0.198087303	0.044167572	7.29e-06	C17orf69	NM_152466; NR_026905; NR_026906	147081	ILMN_3248654	17	43716341	43723595	+	626698	downstream
rs17732573	439	17	30627664	-	Gen	129	A	G	0.496124031	0.361743728	0.070910285	3.37e-07	C17orf75	NM_022344; NP_071739	64149	ILMN_1797155	17	30655460	30669228	-	27796	downstream
rs4794915	439	17	30634363	-	Gen	129	G	A	0.457364341	0.372893993	0.065699137	1.38e-08	C17orf75	NM_022344; NP_071739	64149	ILMN_1797155	17	30655460	30669228	-	21097	downstream
rs7224683	439	17	30642262	+	Gen	129	A	G	0.445736434	0.390958043	0.065485533	2.37e-09	C17orf75	NM_022344; NP_071739	64149	ILMN_1797155	17	30655460	30669228	-	13198	downstream
rs8069673	439	17	30661250	+	Gen	129	A	G	0.472868217	0.448436879	0.066451211	1.5e-11	C17orf75	NM_022344; NP_071739	64149	ILMN_1797155	17	30655460	30669228	-	0	inside
rs9904964	439	17	30662832	-	Gen	129	G	A	0.468992248	0.448990098	0.065987223	1.02e-11	C17orf75	NM_022344; NP_071739	64149	ILMN_1797155	17	30655460	30669228	-	0	inside
rs2041306	439	17	30665675	-	Gen	129	A	G	0.468992248	0.448990098	0.065987223	1.02e-11	C17orf75	NM_022344; NP_071739	64149	ILMN_1797155	17	30655460	30669228	-	0	inside
rs11080180	439	17	30682998	+	Gen	129	A	G	0.418604651	-0.378018449	0.071837789	1.42e-07	C17orf75	NM_022344; NP_071739	64149	ILMN_1797155	17	30655460	30669228	-	-13770	upstream
rs4794921	439	17	30742310	-	Gen	129	G	A	0.465116279	0.440960339	0.065540712	1.72e-11	C17orf75	NM_022344; NP_071739	64149	ILMN_1797155	17	30655460	30669228	-	-73082	upstream
rs4132610	439	17	30801441	-	Gen	129	G	A	0.468992248	0.399629411	0.064972035	7.71e-10	C17orf75	NM_022344; NP_071739	64149	ILMN_1797155	17	30655460	30669228	-	-132213	upstream
rs4523973	439	17	30809455	+	Gen	129	G	A	0.472868217	0.403009176	0.065414793	7.24e-10	C17orf75	NM_022344; NP_071739	64149	ILMN_1797155	17	30655460	30669228	-	-140227	upstream
rs756785	439	17	30812845	-	Gen	129	A	G	0.472868217	0.403009176	0.065414793	7.24e-10	C17orf75	NM_022344; NP_071739	64149	ILMN_1797155	17	30655460	30669228	-	-143617	upstream
rs2285428	439	17	30820176	-	Gen	129	A	G	0.480620155	0.412572142	0.065320828	2.68e-10	C17orf75	NM_022344; NP_071739	64149	ILMN_1797155	17	30655460	30669228	-	-150948	upstream
rs2249246	439	17	30820506	-	Gen	129	A	C	0.406976744	0.362364659	0.070563	2.82e-07	C17orf75	NM_022344; NP_071739	64149	ILMN_1797155	17	30655460	30669228	-	-151278	upstream
rs756787	439	17	30821384	-	Gen	128	A	G	0.42578125	0.356191951	0.07006272	3.7e-07	C17orf75	NM_022344; NP_071739	64149	ILMN_1797155	17	30655460	30669228	-	-152156	upstream
rs4287613	439	17	30827688	-	Gen	126	A	G	0.388888889	-0.336408749	0.076235379	1.02e-05	C17orf75	NM_022344; NP_071739	64149	ILMN_1797155	17	30655460	30669228	-	-158460	upstream
rs11655031	439	17	30833162	-	Gen	129	A	G	0.34496124	-0.315208964	0.069288381	5.38e-06	C17orf75	NM_022344; NP_071739	64149	ILMN_1797155	17	30655460	30669228	-	-163934	upstream
rs1019152	421	17	30659006	+	Imp	129	T	A	0.244186047	0.368294081	0.074193749	6.91e-07	C17orf75	NM_022344; NP_071739	64149	ILMN_1797155	17	30655460	30669228	-	0	inside
rs9901737	439	17	30681354	+	Imp	129	G	C	0.468992248	0.448990098	0.065987223	1.02e-11	C17orf75	NM_022344; NP_071739	64149	ILMN_1797155	17	30655460	30669228	-	-12126	upstream
rs6505294	439	17	30687415	+	Imp	129	C	T	0.468992248	0.448990098	0.065987223	1.02e-11	C17orf75	NM_022344; NP_071739	64149	ILMN_1797155	17	30655460	30669228	-	-18187	upstream
rs9896320	439	17	30689814	+	Imp	129	G	A	0.468992248	0.448990098	0.065987223	1.02e-11	C17orf75	NM_022344; NP_071739	64149	ILMN_1797155	17	30655460	30669228	-	-20586	upstream
rs11656445	439	17	30694164	+	Imp	129	T	C	0.468992248	0.448990098	0.065987223	1.02e-11	C17orf75	NM_022344; NP_071739	64149	ILMN_1797155	17	30655460	30669228	-	-24936	upstream
rs2286645	439	17	30696292	+	Imp	129	C	T	0.465116279	0.440960339	0.065540712	1.72e-11	C17orf75	NM_022344; NP_071739	64149	ILMN_1797155	17	30655460	30669228	-	-27064	upstream
rs11653160	439	17	30717222	+	Imp	129	G	A	0.418604651	-0.365434583	0.071837789	3.64e-07	C17orf75	NM_022344; NP_071739	64149	ILMN_1797155	17	30655460	30669228	-	-47994	upstream
rs2344977	439	17	30720573	+	Imp	129	C	G	0.379844961	-0.296324402	0.070553152	2.67e-05	C17orf75	NM_022344; NP_071739	64149	ILMN_1797155	17	30655460	30669228	-	-51345	upstream
rs11656289	439	17	30761160	+	Imp	129	C	T	0.418604651	-0.365434583	0.071837789	3.64e-07	C17orf75	NM_022344; NP_071739	64149	ILMN_1797155	17	30655460	30669228	-	-91932	upstream
rs4794923	439	17	30763009	+	Imp	129	G	A	0.465116279	0.440960339	0.065540712	1.72e-11	C17orf75	NM_022344; NP_071739	64149	ILMN_1797155	17	30655460	30669228	-	-93781	upstream
rs8078837	439	17	30763537	+	Imp	129	G	A	0.426356589	-0.378248698	0.071425635	1.19e-07	C17orf75	NM_022344; NP_071739	64149	ILMN_1797155	17	30655460	30669228	-	-94309	upstream
rs4795700	439	17	30763794	+	Imp	129	A	G	0.46124031	0.441073947	0.065110881	1.25e-11	C17orf75	NM_022344; NP_071739	64149	ILMN_1797155	17	30655460	30669228	-	-94566	upstream
rs9900089	439	17	30772577	+	Imp	129	C	T	0.480620155	0.417291305	0.064335633	8.81e-11	C17orf75	NM_022344; NP_071739	64149	ILMN_1797155	17	30655460	30669228	-	-103349	upstream
rs9889352	439	17	30775761	+	Imp	129	T	C	0.472868217	0.39800751	0.065414793	1.17e-09	C17orf75	NM_022344; NP_071739	64149	ILMN_1797155	17	30655460	30669228	-	-106533	upstream
rs9910731	439	17	30784034	+	Imp	129	A	G	0.472868217	0.403009176	0.065414793	7.24e-10	C17orf75	NM_022344; NP_071739	64149	ILMN_1797155	17	30655460	30669228	-	-114806	upstream
rs9889607	439	17	30785585	+	Imp	129	G	T	0.472868217	0.403009176	0.065414793	7.24e-10	C17orf75	NM_022344; NP_071739	64149	ILMN_1797155	17	30655460	30669228	-	-116357	upstream
rs2302276	439	17	30791503	+	Imp	129	C	T	0.472868217	0.403009176	0.065414793	7.24e-10	C17orf75	NM_022344; NP_071739	64149	ILMN_1797155	17	30655460	30669228	-	-122275	upstream
rs735555	439	17	30817450	+	Imp	129	T	C	0.368217054	-0.312578806	0.070880316	1.03e-05	C17orf75	NM_022344; NP_071739	64149	ILMN_1797155	17	30655460	30669228	-	-148222	upstream
rs10853149	439	17	30823382	+	Imp	129	C	T	0.42248062	0.360773762	0.06971188	2.28e-07	C17orf75	NM_022344; NP_071739	64149	ILMN_1797155	17	30655460	30669228	-	-154154	upstream
rs929229	470	17	7105399	+	Gen	129	A	G	0.360465116	-0.264816037	0.061202419	1.51e-05	C17orf81	NM_015362; NM_203413; NM_203414; NM_203415; NP_056177; NP_981958; NP_981959; NP_981960	23587	ILMN_2341690	17	7155372	7163259	+	-49973	upstream
rs1875673	470	17	7108506	-	Gen	129	A	C	0.352713178	-0.284879481	0.060771769	2.76e-06	C17orf81	NM_015362; NM_203413; NM_203414; NM_203415; NP_056177; NP_981958; NP_981959; NP_981960	23587	ILMN_2341690	17	7155372	7163259	+	-46866	upstream
rs390200	470	17	7109995	+	Gen	129	A	G	0.403100775	-0.276760893	0.062141558	8.44e-06	C17orf81	NM_015362; NM_203413; NM_203414; NM_203415; NP_056177; NP_981958; NP_981959; NP_981960	23587	ILMN_2341690	17	7155372	7163259	+	-45377	upstream
rs739669	470	17	7122377	+	Gen	129	G	A	0.379844961	-0.31595629	0.059445189	1.07e-07	C17orf81	NM_015362; NM_203413; NM_203414; NM_203415; NP_056177; NP_981958; NP_981959; NP_981960	23587	ILMN_2341690	17	7155372	7163259	+	-32995	upstream
rs2017365	470	17	7122624	+	Gen	129	G	A	0.391472868	-0.31487711	0.06022151	1.71e-07	C17orf81	NM_015362; NM_203413; NM_203414; NM_203415; NP_056177; NP_981958; NP_981959; NP_981960	23587	ILMN_2341690	17	7155372	7163259	+	-32748	upstream
rs2074222	470	17	7129974	+	Gen	129	A	G	0.387596899	-0.307126895	0.059951927	3.01e-07	C17orf81	NM_015362; NM_203413; NM_203414; NM_203415; NP_056177; NP_981958; NP_981959; NP_981960	23587	ILMN_2341690	17	7155372	7163259	+	-25398	upstream
rs222837	470	17	7132556	-	Gen	129	A	G	0.496124031	0.281794354	0.057897997	1.13e-06	C17orf81	NM_015362; NM_203413; NM_203414; NM_203415; NP_056177; NP_981958; NP_981959; NP_981960	23587	ILMN_2341690	17	7155372	7163259	+	-22816	upstream
rs222836	470	17	7133162	+	Gen	129	G	A	0.496124031	-0.283256264	0.056243242	4.75e-07	C17orf81	NM_015362; NM_203413; NM_203414; NM_203415; NP_056177; NP_981958; NP_981959; NP_981960	23587	ILMN_2341690	17	7155372	7163259	+	-22210	upstream
rs222835	470	17	7134129	+	Gen	129	A	G	0.426356589	-0.302685171	0.055770245	5.72e-08	C17orf81	NM_015362; NM_203413; NM_203414; NM_203415; NP_056177; NP_981958; NP_981959; NP_981960	23587	ILMN_2341690	17	7155372	7163259	+	-21243	upstream
rs222843	470	17	7145981	-	Gen	129	G	A	0.38372093	-0.344524267	0.059693274	7.85e-09	C17orf81	NM_015362; NM_203413; NM_203414; NM_203415; NP_056177; NP_981958; NP_981959; NP_981960	23587	ILMN_2341690	17	7155372	7163259	+	-9391	upstream
rs2074217	470	17	7150552	+	Gen	129	A	G	0.395348837	-0.340816264	0.060502406	1.77e-08	C17orf81	NM_015362; NM_203413; NM_203414; NM_203415; NP_056177; NP_981958; NP_981959; NP_981960	23587	ILMN_2341690	17	7155372	7163259	+	-4820	upstream
rs2106842	470	17	7162451	+	Gen	129	G	A	0.395348837	-0.340816264	0.060502406	1.77e-08	C17orf81	NM_015362; NM_203413; NM_203414; NM_203415; NP_056177; NP_981958; NP_981959; NP_981960	23587	ILMN_2341690	17	7155372	7163259	+	0	inside
rs222857	470	17	7164563	-	Gen	129	G	A	0.426356589	-0.326654693	0.061076196	8.88e-08	C17orf81	NM_015362; NM_203413; NM_203414; NM_203415; NP_056177; NP_981958; NP_981959; NP_981960	23587	ILMN_2341690	17	7155372	7163259	+	1304	downstream
rs12601936	470	17	7172609	+	Gen	129	A	G	0.399224806	-0.333923357	0.059818486	2.37e-08	C17orf81	NM_015362; NM_203413; NM_203414; NM_203415; NP_056177; NP_981958; NP_981959; NP_981960	23587	ILMN_2341690	17	7155372	7163259	+	9350	downstream
rs2654185	470	17	7183362	+	Gen	128	A	C	0.37890625	-0.275991618	0.059155695	3.08e-06	C17orf81	NM_015362; NM_203413; NM_203414; NM_203415; NP_056177; NP_981958; NP_981959; NP_981960	23587	ILMN_2341690	17	7155372	7163259	+	20103	downstream
rs5417	470	17	7185062	+	Gen	129	C	A	0.418604651	-0.25704556	0.059430692	1.52e-05	C17orf81	NM_015362; NM_203413; NM_203414; NM_203415; NP_056177; NP_981958; NP_981959; NP_981960	23587	ILMN_2341690	17	7155372	7163259	+	21803	downstream
rs222849	470	17	7185861	-	Gen	129	A	G	0.356589147	-0.278471061	0.059057452	2.41e-06	C17orf81	NM_015362; NM_203413; NM_203414; NM_203415; NP_056177; NP_981958; NP_981959; NP_981960	23587	ILMN_2341690	17	7155372	7163259	+	22602	downstream
rs446994	470	17	7116853	+	Imp	129	C	A	0.42248062	-0.29974781	0.060725337	7.97e-07	C17orf81	NM_015362; NM_203413; NM_203414; NM_203415; NP_056177; NP_981958; NP_981959; NP_981960	23587	ILMN_2341690	17	7155372	7163259	+	-38519	upstream
rs2521985	470	17	7121785	+	Imp	129	T	C	0.375968992	-0.322159024	0.060153774	8.53e-08	C17orf81	NM_015362; NM_203413; NM_203414; NM_203415; NP_056177; NP_981958; NP_981959; NP_981960	23587	ILMN_2341690	17	7155372	7163259	+	-33587	upstream
rs222851	470	17	7139238	+	Imp	129	A	G	0.399224806	-0.331996608	0.059818486	2.86e-08	C17orf81	NM_015362; NM_203413; NM_203414; NM_203415; NP_056177; NP_981958; NP_981959; NP_981960	23587	ILMN_2341690	17	7155372	7163259	+	-16134	upstream
rs222852	470	17	7140606	+	Imp	129	G	A	0.430232558	-0.318636532	0.060433718	1.35e-07	C17orf81	NM_015362; NM_203413; NM_203414; NM_203415; NP_056177; NP_981958; NP_981959; NP_981960	23587	ILMN_2341690	17	7155372	7163259	+	-14766	upstream
rs2654186	470	17	7151111	+	Imp	129	A	C	0.368217054	-0.337474653	0.060655888	2.64e-08	C17orf81	NM_015362; NM_203413; NM_203414; NM_203415; NP_056177; NP_981958; NP_981959; NP_981960	23587	ILMN_2341690	17	7155372	7163259	+	-4261	upstream
rs2074218	470	17	7156186	+	Imp	129	A	G	0.395348837	-0.340816264	0.060502406	1.77e-08	C17orf81	NM_015362; NM_203413; NM_203414; NM_203415; NP_056177; NP_981958; NP_981959; NP_981960	23587	ILMN_2341690	17	7155372	7163259	+	0	inside
rs2074219	470	17	7156447	+	Imp	129	A	G	0.38372093	-0.344524267	0.059693274	7.85e-09	C17orf81	NM_015362; NM_203413; NM_203414; NM_203415; NP_056177; NP_981958; NP_981959; NP_981960	23587	ILMN_2341690	17	7155372	7163259	+	0	inside
rs427784	470	17	7157516	+	Imp	129	C	T	0.395348837	-0.340816264	0.060502406	1.77e-08	C17orf81	NM_015362; NM_203413; NM_203414; NM_203415; NP_056177; NP_981958; NP_981959; NP_981960	23587	ILMN_2341690	17	7155372	7163259	+	0	inside
rs402514	470	17	7158203	+	Imp	129	T	G	0.38372093	-0.344524267	0.059693274	7.85e-09	C17orf81	NM_015362; NM_203413; NM_203414; NM_203415; NP_056177; NP_981958; NP_981959; NP_981960	23587	ILMN_2341690	17	7155372	7163259	+	0	inside
rs5435	470	17	7187123	+	Imp	129	T	C	0.375968992	-0.267083729	0.058304209	4.63e-06	C17orf81	NM_015362; NM_203413; NM_203414; NM_203415; NP_056177; NP_981958; NP_981959; NP_981960	23587	ILMN_2341690	17	7155372	7163259	+	23864	downstream
rs314253	467	17	7091650	-	Gen	129	G	A	0.294573643	-0.242064997	0.056369177	1.75e-05	C17orf81	NM_015362; NM_203413; NM_203414; NM_203415; NP_056177; NP_981958; NP_981959; NP_981960	23587	ILMN_1661351	17	7155372	7163259	+	-63722	upstream
rs3826408	468	17	7101292	-	Gen	129	A	G	0.46124031	-0.281591883	0.053627815	1.51e-07	C17orf81	NM_015362; NM_203413; NM_203414; NM_203415; NP_056177; NP_981958; NP_981959; NP_981960	23587	ILMN_1661351	17	7155372	7163259	+	-54080	upstream
rs929229	470	17	7105399	+	Gen	129	A	G	0.360465116	0.370246991	0.055071465	1.78e-11	C17orf81	NM_015362; NM_203413; NM_203414; NM_203415; NP_056177; NP_981958; NP_981959; NP_981960	23587	ILMN_1661351	17	7155372	7163259	+	-49973	upstream
rs1875673	470	17	7108506	-	Gen	129	A	C	0.352713178	0.379329746	0.054683955	4.01e-12	C17orf81	NM_015362; NM_203413; NM_203414; NM_203415; NP_056177; NP_981958; NP_981959; NP_981960	23587	ILMN_1661351	17	7155372	7163259	+	-46866	upstream
rs390200	470	17	7109995	+	Gen	129	A	G	0.403100775	0.339964387	0.055916526	1.2e-09	C17orf81	NM_015362; NM_203413; NM_203414; NM_203415; NP_056177; NP_981958; NP_981959; NP_981960	23587	ILMN_1661351	17	7155372	7163259	+	-45377	upstream
rs739669	470	17	7122377	+	Gen	129	G	A	0.379844961	0.362646633	0.053490266	1.2e-11	C17orf81	NM_015362; NM_203413; NM_203414; NM_203415; NP_056177; NP_981958; NP_981959; NP_981960	23587	ILMN_1661351	17	7155372	7163259	+	-32995	upstream
rs2017365	470	17	7122624	+	Gen	129	G	A	0.391472868	0.356240002	0.054188819	4.9e-11	C17orf81	NM_015362; NM_203413; NM_203414; NM_203415; NP_056177; NP_981958; NP_981959; NP_981960	23587	ILMN_1661351	17	7155372	7163259	+	-32748	upstream
rs2074222	470	17	7129974	+	Gen	129	A	G	0.387596899	0.357099215	0.053946241	3.6e-11	C17orf81	NM_015362; NM_203413; NM_203414; NM_203415; NP_056177; NP_981958; NP_981959; NP_981960	23587	ILMN_1661351	17	7155372	7163259	+	-25398	upstream
rs222837	470	17	7132556	-	Gen	129	A	G	0.496124031	-0.267528918	0.052098064	2.82e-07	C17orf81	NM_015362; NM_203413; NM_203414; NM_203415; NP_056177; NP_981958; NP_981959; NP_981960	23587	ILMN_1661351	17	7155372	7163259	+	-22816	upstream
rs222836	470	17	7133162	+	Gen	129	G	A	0.496124031	0.260398431	0.050609074	2.67e-07	C17orf81	NM_015362; NM_203413; NM_203414; NM_203415; NP_056177; NP_981958; NP_981959; NP_981960	23587	ILMN_1661351	17	7155372	7163259	+	-22210	upstream
rs222835	470	17	7134129	+	Gen	129	A	G	0.426356589	0.291442085	0.050183459	6.34e-09	C17orf81	NM_015362; NM_203413; NM_203414; NM_203415; NP_056177; NP_981958; NP_981959; NP_981960	23587	ILMN_1661351	17	7155372	7163259	+	-21243	upstream
rs222843	470	17	7145981	-	Gen	129	G	A	0.38372093	0.361102628	0.053713498	1.78e-11	C17orf81	NM_015362; NM_203413; NM_203414; NM_203415; NP_056177; NP_981958; NP_981959; NP_981960	23587	ILMN_1661351	17	7155372	7163259	+	-9391	upstream
rs2074217	470	17	7150552	+	Gen	129	A	G	0.395348837	0.351410186	0.054441576	1.08e-10	C17orf81	NM_015362; NM_203413; NM_203414; NM_203415; NP_056177; NP_981958; NP_981959; NP_981960	23587	ILMN_1661351	17	7155372	7163259	+	-4820	upstream
rs2106842	470	17	7162451	+	Gen	129	G	A	0.395348837	0.351410186	0.054441576	1.08e-10	C17orf81	NM_015362; NM_203413; NM_203414; NM_203415; NP_056177; NP_981958; NP_981959; NP_981960	23587	ILMN_1661351	17	7155372	7163259	+	0	inside
rs222857	470	17	7164563	-	Gen	129	G	A	0.426356589	0.329628468	0.054957886	2e-09	C17orf81	NM_015362; NM_203413; NM_203414; NM_203415; NP_056177; NP_981958; NP_981959; NP_981960	23587	ILMN_1661351	17	7155372	7163259	+	1304	downstream
rs12601936	470	17	7172609	+	Gen	129	A	G	0.399224806	0.335647029	0.053826168	4.5e-10	C17orf81	NM_015362; NM_203413; NM_203414; NM_203415; NP_056177; NP_981958; NP_981959; NP_981960	23587	ILMN_1661351	17	7155372	7163259	+	9350	downstream
rs2654189	470	17	7177872	+	Gen	129	C	A	0.317829457	0.337357372	0.055107103	9.25e-10	C17orf81	NM_015362; NM_203413; NM_203414; NM_203415; NP_056177; NP_981958; NP_981959; NP_981960	23587	ILMN_1661351	17	7155372	7163259	+	14613	downstream
rs2654185	470	17	7183362	+	Gen	128	A	C	0.37890625	0.3419168	0.053627785	1.82e-10	C17orf81	NM_015362; NM_203413; NM_203414; NM_203415; NP_056177; NP_981958; NP_981959; NP_981960	23587	ILMN_1661351	17	7155372	7163259	+	20103	downstream
rs5415	470	17	7184481	-	Gen	129	A	G	0.310077519	0.334432998	0.055805057	2.06e-09	C17orf81	NM_015362; NM_203413; NM_203414; NM_203415; NP_056177; NP_981958; NP_981959; NP_981960	23587	ILMN_1661351	17	7155372	7163259	+	21222	downstream
rs5417	470	17	7185062	+	Gen	129	C	A	0.418604651	0.297635327	0.053477221	2.61e-08	C17orf81	NM_015362; NM_203413; NM_203414; NM_203415; NP_056177; NP_981958; NP_981959; NP_981960	23587	ILMN_1661351	17	7155372	7163259	+	21803	downstream
rs222849	470	17	7185861	-	Gen	129	A	G	0.356589147	0.336308029	0.05314137	2.47e-10	C17orf81	NM_015362; NM_203413; NM_203414; NM_203415; NP_056177; NP_981958; NP_981959; NP_981960	23587	ILMN_1661351	17	7155372	7163259	+	22602	downstream
rs446994	470	17	7116853	+	Imp	129	C	A	0.42248062	0.33407327	0.054642175	9.73e-10	C17orf81	NM_015362; NM_203413; NM_203414; NM_203415; NP_056177; NP_981958; NP_981959; NP_981960	23587	ILMN_1661351	17	7155372	7163259	+	-38519	upstream
rs2521985	470	17	7121785	+	Imp	129	T	C	0.375968992	0.378831355	0.054127868	2.58e-12	C17orf81	NM_015362; NM_203413; NM_203414; NM_203415; NP_056177; NP_981958; NP_981959; NP_981960	23587	ILMN_1661351	17	7155372	7163259	+	-33587	upstream
rs222851	470	17	7139238	+	Imp	129	A	G	0.399224806	0.351512584	0.053826168	6.55e-11	C17orf81	NM_015362; NM_203413; NM_203414; NM_203415; NP_056177; NP_981958; NP_981959; NP_981960	23587	ILMN_1661351	17	7155372	7163259	+	-16134	upstream
rs222852	470	17	7140606	+	Imp	129	G	A	0.430232558	0.330897674	0.054379769	1.17e-09	C17orf81	NM_015362; NM_203413; NM_203414; NM_203415; NP_056177; NP_981958; NP_981959; NP_981960	23587	ILMN_1661351	17	7155372	7163259	+	-14766	upstream
rs2654186	470	17	7151111	+	Imp	129	A	C	0.368217054	0.342463514	0.054579683	3.51e-10	C17orf81	NM_015362; NM_203413; NM_203414; NM_203415; NP_056177; NP_981958; NP_981959; NP_981960	23587	ILMN_1661351	17	7155372	7163259	+	-4261	upstream
rs2074218	470	17	7156186	+	Imp	129	A	G	0.395348837	0.351410186	0.054441576	1.08e-10	C17orf81	NM_015362; NM_203413; NM_203414; NM_203415; NP_056177; NP_981958; NP_981959; NP_981960	23587	ILMN_1661351	17	7155372	7163259	+	0	inside
rs2074219	470	17	7156447	+	Imp	129	A	G	0.38372093	0.361102628	0.053713498	1.78e-11	C17orf81	NM_015362; NM_203413; NM_203414; NM_203415; NP_056177; NP_981958; NP_981959; NP_981960	23587	ILMN_1661351	17	7155372	7163259	+	0	inside
rs427784	470	17	7157516	+	Imp	129	C	T	0.395348837	0.351410186	0.054441576	1.08e-10	C17orf81	NM_015362; NM_203413; NM_203414; NM_203415; NP_056177; NP_981958; NP_981959; NP_981960	23587	ILMN_1661351	17	7155372	7163259	+	0	inside
rs402514	470	17	7158203	+	Imp	129	T	G	0.38372093	0.361102628	0.053713498	1.78e-11	C17orf81	NM_015362; NM_203413; NM_203414; NM_203415; NP_056177; NP_981958; NP_981959; NP_981960	23587	ILMN_1661351	17	7155372	7163259	+	0	inside
rs5435	470	17	7187123	+	Imp	129	T	C	0.375968992	0.308109825	0.052463583	4.28e-09	C17orf81	NM_015362; NM_203413; NM_203414; NM_203415; NP_056177; NP_981958; NP_981959; NP_981960	23587	ILMN_1661351	17	7155372	7163259	+	23864	downstream
rs7503940	2364	17	79150680	+	Gen	129	A	G	0.244186047	-0.188868088	0.044603933	2.29e-05	C17orf89	NM_001086521; NP_001079990	284184	ILMN_3287266	17	79213111	79215098	+	-62431	upstream
rs7217269	2366	17	79151746	-	Gen	128	G	A	0.2734375	-0.190702684	0.042423418	6.95e-06	C17orf89	NM_001086521; NP_001079990	284184	ILMN_3287266	17	79213111	79215098	+	-61365	upstream
rs9894262	2366	17	79152798	+	Gen	129	A	G	0.240310078	-0.193050107	0.04549726	2.2e-05	C17orf89	NM_001086521; NP_001079990	284184	ILMN_3287266	17	79213111	79215098	+	-60313	upstream
rs883884	2382	17	79158040	-	Gen	129	G	A	0.399224806	-0.165360035	0.038875577	2.1e-05	C17orf89	NM_001086521; NP_001079990	284184	ILMN_3287266	17	79213111	79215098	+	-55071	upstream
rs885267	2382	17	79161572	-	Gen	129	C	A	0.348837209	-0.169929203	0.040546494	2.78e-05	C17orf89	NM_001086521; NP_001079990	284184	ILMN_3287266	17	79213111	79215098	+	-51539	upstream
rs8079383	2382	17	79175116	-	Gen	129	A	G	0.360465116	-0.19046212	0.041632892	4.77e-06	C17orf89	NM_001086521; NP_001079990	284184	ILMN_3287266	17	79213111	79215098	+	-37995	upstream
rs2659030	2382	17	79177974	+	Gen	129	A	G	0.445736434	0.19298977	0.038954709	7.26e-07	C17orf89	NM_001086521; NP_001079990	284184	ILMN_3287266	17	79213111	79215098	+	-35137	upstream
rs2725391	2382	17	79192430	-	Gen	129	A	G	0.484496124	0.197611788	0.039127832	4.41e-07	C17orf89	NM_001086521; NP_001079990	284184	ILMN_3287266	17	79213111	79215098	+	-20681	upstream
rs9319617	2382	17	79192446	-	Gen	129	G	A	0.465116279	-0.190011427	0.039568633	1.57e-06	C17orf89	NM_001086521; NP_001079990	284184	ILMN_3287266	17	79213111	79215098	+	-20665	upstream
rs12939525	2382	17	79194005	-	Gen	129	G	A	0.437984496	-0.188573324	0.039087676	1.4e-06	C17orf89	NM_001086521; NP_001079990	284184	ILMN_3287266	17	79213111	79215098	+	-19106	upstream
rs8073077	2382	17	79195021	-	Gen	129	A	G	0.437984496	-0.188573324	0.039087676	1.4e-06	C17orf89	NM_001086521; NP_001079990	284184	ILMN_3287266	17	79213111	79215098	+	-18090	upstream
rs2659005	2382	17	79218714	-	Gen	128	A	G	0.46875	0.19253114	0.039470094	1.07e-06	C17orf89	NM_001086521; NP_001079990	284184	ILMN_3287266	17	79213111	79215098	+	3616	downstream
rs6565549	2382	17	79268234	-	Gen	129	A	C	0.453488372	0.156154343	0.036764326	2.16e-05	C17orf89	NM_001086521; NP_001079990	284184	ILMN_3287266	17	79213111	79215098	+	53136	downstream
rs9896850	2382	17	79191726	+	Imp	129	T	C	0.441860465	-0.177941529	0.039307814	5.99e-06	C17orf89	NM_001086521; NP_001079990	284184	ILMN_3287266	17	79213111	79215098	+	-21385	upstream
rs2255166	2382	17	79213562	+	Imp	129	C	T	0.46124031	0.202322625	0.038744756	1.77e-07	C17orf89	NM_001086521; NP_001079990	284184	ILMN_3287266	17	79213111	79215098	+	0	inside
rs2659007	2382	17	79217478	+	Imp	129	G	A	0.488372093	-0.165579913	0.039403304	2.64e-05	C17orf89	NM_001086521; NP_001079990	284184	ILMN_3287266	17	79213111	79215098	+	2380	downstream
rs7224668	2382	17	79235788	+	Imp	129	C	T	0.492248062	-0.165405844	0.037481672	1.02e-05	C17orf89	NM_001086521; NP_001079990	284184	ILMN_3287266	17	79213111	79215098	+	20690	downstream
rs8077394	2382	17	79258787	+	Imp	129	A	G	0.488372093	0.159948123	0.036753211	1.35e-05	C17orf89	NM_001086521; NP_001079990	284184	ILMN_3287266	17	79213111	79215098	+	43689	downstream
rs10445407	2382	17	79261809	+	Imp	129	A	C	0.457364341	-0.181765978	0.036962377	8.76e-07	C17orf89	NM_001086521; NP_001079990	284184	ILMN_3287266	17	79213111	79215098	+	46711	downstream
rs10871516	477	17	245185	-	Gen	128	A	G	0.3046875	0.790186842	0.104433848	3.84e-14	C17orf97	NM_001013672; NP_001013694	400566	ILMN_1707137	17	260118	264457	+	-14933	upstream
rs11150882	477	17	259648	+	Gen	129	A	G	0.286821705	1.111617839	0.109314666	2.73e-24	C17orf97	NM_001013672; NP_001013694	400566	ILMN_1707137	17	260118	264457	+	-470	upstream
rs12951902	477	17	260747	+	Gen	129	A	G	0.217054264	0.939864839	0.118741837	2.47e-15	C17orf97	NM_001013672; NP_001013694	400566	ILMN_1707137	17	260118	264457	+	0	inside
rs6565724	477	17	270933	-	Gen	125	G	A	0.332	0.935836831	0.107786265	3.88e-18	C17orf97	NM_001013672; NP_001013694	400566	ILMN_1707137	17	260118	264457	+	6476	downstream
rs12945271	476	17	228677	+	Imp	129	T	C	0.465116279	-0.388386624	0.092259019	2.56e-05	C17orf97	NM_001013672; NP_001013694	400566	ILMN_1707137	17	260118	264457	+	-31441	upstream
rs4985600	476	17	229223	+	Imp	129	A	C	0.465116279	-0.388386624	0.092259019	2.56e-05	C17orf97	NM_001013672; NP_001013694	400566	ILMN_1707137	17	260118	264457	+	-30895	upstream
rs4130140	477	17	257557	+	Imp	129	A	G	0.217054264	0.939864839	0.118741837	2.47e-15	C17orf97	NM_001013672; NP_001013694	400566	ILMN_1707137	17	260118	264457	+	-2561	upstream
rs870218	505	19	38771175	+	Gen	129	A	G	0.170542636	-0.613979733	0.11230282	4.57e-08	C19orf33	NM_033520; NP_277055	64073	ILMN_1717793	19	38794804	38795646	+	-23629	upstream
rs8104823	505	19	38778617	+	Gen	129	G	A	0.174418605	-0.602063879	0.10856628	2.93e-08	C19orf33	NM_033520; NP_277055	64073	ILMN_1717793	19	38794804	38795646	+	-16187	upstream
rs4802327	505	19	38793319	+	Gen	129	A	G	0.197674419	-0.591896747	0.100941229	4.52e-09	C19orf33	NM_033520; NP_277055	64073	ILMN_1717793	19	38794804	38795646	+	-1485	upstream
rs2304176	505	19	38794895	-	Gen	129	G	A	0.271317829	-0.571090141	0.091210385	3.82e-10	C19orf33	NM_033520; NP_277055	64073	ILMN_1717793	19	38794804	38795646	+	0	inside
rs3178327	505	19	38798086	-	Gen	129	G	A	0.30620155	-0.48907504	0.08892432	3.8e-08	C19orf33	NM_033520; NP_277055	64073	ILMN_1717793	19	38794804	38795646	+	2440	downstream
rs3900981	505	19	38800165	-	Gen	129	A	G	0.23255814	-0.4630474	0.095012122	1.1e-06	C19orf33	NM_033520; NP_277055	64073	ILMN_1717793	19	38794804	38795646	+	4519	downstream
rs11881305	505	19	38804218	+	Gen	129	G	A	0.310077519	-0.466102937	0.089121477	1.7e-07	C19orf33	NM_033520; NP_277055	64073	ILMN_1717793	19	38794804	38795646	+	8572	downstream
rs931750	505	19	38818751	-	Gen	129	G	A	0.23255814	-0.552777986	0.095012122	5.96e-09	C19orf33	NM_033520; NP_277055	64073	ILMN_1717793	19	38794804	38795646	+	23105	downstream
rs931749	505	19	38818925	-	Gen	129	A	G	0.23255814	-0.552777986	0.095012122	5.96e-09	C19orf33	NM_033520; NP_277055	64073	ILMN_1717793	19	38794804	38795646	+	23279	downstream
rs11673222	505	19	38824344	+	Gen	129	A	G	0.23255814	-0.552777986	0.095012122	5.96e-09	C19orf33	NM_033520; NP_277055	64073	ILMN_1717793	19	38794804	38795646	+	28698	downstream
rs2302182	505	19	38827960	-	Gen	129	G	A	0.197674419	-0.591896747	0.100941229	4.52e-09	C19orf33	NM_033520; NP_277055	64073	ILMN_1717793	19	38794804	38795646	+	32314	downstream
rs2270094	505	19	38840139	-	Gen	129	G	A	0.259689922	-0.488925761	0.092910781	1.42e-07	C19orf33	NM_033520; NP_277055	64073	ILMN_1717793	19	38794804	38795646	+	44493	downstream
rs2270095	505	19	38840896	-	Gen	129	G	A	0.298449612	-0.522174372	0.090291436	7.33e-09	C19orf33	NM_033520; NP_277055	64073	ILMN_1717793	19	38794804	38795646	+	45250	downstream
rs2286475	505	19	38847431	-	Gen	129	G	A	0.271317829	-0.571090141	0.091210385	3.82e-10	C19orf33	NM_033520; NP_277055	64073	ILMN_1717793	19	38794804	38795646	+	51785	downstream
rs4802351	505	19	38848796	+	Gen	129	G	A	0.170542636	-0.538818653	0.106057467	3.77e-07	C19orf33	NM_033520; NP_277055	64073	ILMN_1717793	19	38794804	38795646	+	53150	downstream
rs12459746	505	19	38857085	-	Gen	128	G	A	0.25390625	-0.460773503	0.093090644	7.43e-07	C19orf33	NM_033520; NP_277055	64073	ILMN_1717793	19	38794804	38795646	+	61439	downstream
rs4802324	505	19	38785094	+	Imp	129	A	C	0.325581395	-0.414318476	0.086741098	1.78e-06	C19orf33	NM_033520; NP_277055	64073	ILMN_1717793	19	38794804	38795646	+	-9710	upstream
rs3816044	505	19	38794750	+	Imp	129	A	G	0.197674419	-0.591896747	0.100941229	4.52e-09	C19orf33	NM_033520; NP_277055	64073	ILMN_1717793	19	38794804	38795646	+	-54	upstream
rs2304177	505	19	38795159	+	Imp	129	A	G	0.197674419	-0.591896747	0.100941229	4.52e-09	C19orf33	NM_033520; NP_277055	64073	ILMN_1717793	19	38794804	38795646	+	0	inside
rs4312417	505	19	38797189	+	Imp	129	G	A	0.30620155	-0.48907504	0.08892432	3.8e-08	C19orf33	NM_033520; NP_277055	64073	ILMN_1717793	19	38794804	38795646	+	1543	downstream
rs11672531	505	19	38802413	+	Imp	129	G	T	0.201550388	-0.572239447	0.100693051	1.32e-08	C19orf33	NM_033520; NP_277055	64073	ILMN_1717793	19	38794804	38795646	+	6767	downstream
rs3843754	505	19	38807184	+	Imp	129	A	G	0.310077519	-0.466102937	0.089121477	1.7e-07	C19orf33	NM_033520; NP_277055	64073	ILMN_1717793	19	38794804	38795646	+	11538	downstream
rs3745951	505	19	38817486	+	Imp	129	C	T	0.23255814	-0.552777986	0.095012122	5.96e-09	C19orf33	NM_033520; NP_277055	64073	ILMN_1717793	19	38794804	38795646	+	21840	downstream
rs4386247	505	19	38821474	+	Imp	129	C	T	0.23255814	-0.552777986	0.095012122	5.96e-09	C19orf33	NM_033520; NP_277055	64073	ILMN_1717793	19	38794804	38795646	+	25828	downstream
rs8112211	505	19	38824581	+	Imp	129	T	C	0.271317829	-0.571090141	0.091210385	3.82e-10	C19orf33	NM_033520; NP_277055	64073	ILMN_1717793	19	38794804	38795646	+	28935	downstream
rs4804046	505	19	38839732	+	Imp	129	T	G	0.23255814	-0.552777986	0.095012122	5.96e-09	C19orf33	NM_033520; NP_277055	64073	ILMN_1717793	19	38794804	38795646	+	44086	downstream
rs2286476	505	19	38850759	+	Imp	129	A	G	0.298449612	-0.522174372	0.090291436	7.33e-09	C19orf33	NM_033520; NP_277055	64073	ILMN_1717793	19	38794804	38795646	+	55113	downstream
rs11666449	505	19	38853659	+	Imp	129	T	C	0.224806202	-0.506783364	0.097331448	1.92e-07	C19orf33	NM_033520; NP_277055	64073	ILMN_1717793	19	38794804	38795646	+	58013	downstream
rs1368882	506	1	55107019	+	Gen	129	A	G	0.410852713	-0.461340288	0.094629778	1.09e-06	C1orf175	NM_001039464; NM_198547; NP_001034553; NR_026782	374977	ILMN_1792551	1	55107427	55175939	+	-408	upstream
rs1655519	509	1	55119515	-	Gen	129	C	A	0.341085271	-0.416011513	0.097075329	1.82e-05	C1orf175	NM_001039464; NM_198547; NP_001034553; NR_026782	374977	ILMN_1792551	1	55107427	55175939	+	0	inside
rs2570770	509	1	55120469	-	Gen	129	G	A	0.341085271	-0.416011513	0.097075329	1.82e-05	C1orf175	NM_001039464; NM_198547; NP_001034553; NR_026782	374977	ILMN_1792551	1	55107427	55175939	+	0	inside
rs9332417	509	1	55119289	+	Imp	129	G	C	0.410852713	-0.421967759	0.094629778	8.23e-06	C1orf175	NM_001039464; NM_198547; NP_001034553; NR_026782	374977	ILMN_1792551	1	55107427	55175939	+	0	inside
rs850610	510	1	116948712	+	Gen	129	G	A	0.356589147	0.332610572	0.072882058	5.03e-06	C1orf203	NM_032766; NR_024124; NR_024125; NR_024126; NR_027645; NR_027646	84852	ILMN_3256801	1	116948040	116961244	-	0	inside
rs850598	511	1	117002636	-	Gen	129	C	A	0.34496124	0.30482934	0.068331827	8.16e-06	C1orf203	NM_032766; NR_024124; NR_024125; NR_024126; NR_027645; NR_027646	84852	ILMN_3256801	1	116948040	116961244	-	-41392	upstream
rs2460002	513	1	2119833	+	Gen	128	A	G	0.31640625	0.217133434	0.049354111	1.09e-05	C1orf86	NM_001146310; NM_001256945; NM_001256946; NM_001256947; NM_182533; NP_001139782; NP_001243874; NP_001243875; NP_001243876; NP_872339; NR_024445; NR_046424; NR_046425; NR_046426; NR_046427	199990	ILMN_2097790	1	2123334	2144159	-	3501	downstream
rs2503701	513	1	2121118	-	Gen	129	G	A	0.395348837	0.245715778	0.045524623	6.76e-08	C1orf86	NM_001146310; NM_001256945; NM_001256946; NM_001256947; NM_182533; NP_001139782; NP_001243874; NP_001243875; NP_001243876; NP_872339; NR_024445; NR_046424; NR_046425; NR_046426; NR_046427	199990	ILMN_2097790	1	2123334	2144159	-	2216	downstream
rs2254522	514	21	47614443	+	Gen	129	G	A	0.182170543	0.514537262	0.089106599	7.72e-09	C21orf57	NM_001006114; NM_058181; NP_001006114; NP_478061	54059	ILMN_2411127	21	47706267	47717665	+	-91824	upstream
rs2839207	523	21	47717686	+	Gen	129	G	A	0.271317829	0.449170137	0.078018768	8.55e-09	C21orf57	NM_001006114; NM_058181; NP_001006114; NP_478061	54059	ILMN_2411127	21	47706267	47717665	+	21	downstream
rs11089056	523	21	47720357	-	Gen	129	A	G	0.271317829	0.449170137	0.078018768	8.55e-09	C21orf57	NM_001006114; NM_058181; NP_001006114; NP_478061	54059	ILMN_2411127	21	47706267	47717665	+	2692	downstream
rs3747007	523	21	47721739	+	Gen	129	A	G	0.271317829	0.449170137	0.078018768	8.55e-09	C21orf57	NM_001006114; NM_058181; NP_001006114; NP_478061	54059	ILMN_2411127	21	47706267	47717665	+	4074	downstream
rs4818829	518	21	47670633	+	Imp	129	C	G	0.220930233	0.386574414	0.085007897	5.43e-06	C21orf57	NM_001006114; NM_058181; NP_001006114; NP_478061	54059	ILMN_2411127	21	47706267	47717665	+	-35634	upstream
rs12626184	523	21	47715296	+	Imp	129	T	C	0.279069767	0.455700346	0.078170363	5.56e-09	C21orf57	NM_001006114; NM_058181; NP_001006114; NP_478061	54059	ILMN_2411127	21	47706267	47717665	+	0	inside
rs1888539	523	21	47716230	+	Imp	129	T	C	0.26744186	0.445272667	0.079501784	2.13e-08	C21orf57	NM_001006114; NM_058181; NP_001006114; NP_478061	54059	ILMN_2411127	21	47706267	47717665	+	0	inside
rs2839203	523	21	47716389	+	Imp	129	C	A	0.271317829	0.449170137	0.078018768	8.55e-09	C21orf57	NM_001006114; NM_058181; NP_001006114; NP_478061	54059	ILMN_2411127	21	47706267	47717665	+	0	inside
rs914249	523	21	47718933	+	Imp	129	T	C	0.271317829	0.449170137	0.078018768	8.55e-09	C21orf57	NM_001006114; NM_058181; NP_001006114; NP_478061	54059	ILMN_2411127	21	47706267	47717665	+	1268	downstream
rs4818835	523	21	47724702	+	Imp	129	T	C	0.255813953	0.408495305	0.079391288	2.67e-07	C21orf57	NM_001006114; NM_058181; NP_001006114; NP_478061	54059	ILMN_2411127	21	47706267	47717665	+	7037	downstream
rs2254522	514	21	47614443	+	Gen	129	G	A	0.182170543	0.443780335	0.104007626	1.98e-05	C21orf57	NM_001006114; NM_058181; NP_001006114; NP_478061	54059	ILMN_1656297	21	47706267	47717665	+	-91824	upstream
rs2839207	523	21	47717686	+	Gen	129	G	A	0.271317829	0.442651086	0.091065611	1.17e-06	C21orf57	NM_001006114; NM_058181; NP_001006114; NP_478061	54059	ILMN_1656297	21	47706267	47717665	+	21	downstream
rs11089056	523	21	47720357	-	Gen	129	A	G	0.271317829	0.442651086	0.091065611	1.17e-06	C21orf57	NM_001006114; NM_058181; NP_001006114; NP_478061	54059	ILMN_1656297	21	47706267	47717665	+	2692	downstream
rs3747007	523	21	47721739	+	Gen	129	A	G	0.271317829	0.442651086	0.091065611	1.17e-06	C21orf57	NM_001006114; NM_058181; NP_001006114; NP_478061	54059	ILMN_1656297	21	47706267	47717665	+	4074	downstream
rs12626184	523	21	47715296	+	Imp	129	T	C	0.279069767	0.436303264	0.091242556	1.74e-06	C21orf57	NM_001006114; NM_058181; NP_001006114; NP_478061	54059	ILMN_1656297	21	47706267	47717665	+	0	inside
rs1888539	523	21	47716230	+	Imp	129	T	C	0.26744186	0.446367492	0.092796626	1.51e-06	C21orf57	NM_001006114; NM_058181; NP_001006114; NP_478061	54059	ILMN_1656297	21	47706267	47717665	+	0	inside
rs2839203	523	21	47716389	+	Imp	129	C	A	0.271317829	0.442651086	0.091065611	1.17e-06	C21orf57	NM_001006114; NM_058181; NP_001006114; NP_478061	54059	ILMN_1656297	21	47706267	47717665	+	0	inside
rs914249	523	21	47718933	+	Imp	129	T	C	0.271317829	0.442651086	0.091065611	1.17e-06	C21orf57	NM_001006114; NM_058181; NP_001006114; NP_478061	54059	ILMN_1656297	21	47706267	47717665	+	1268	downstream
rs4818835	523	21	47724702	+	Imp	129	T	C	0.255813953	0.404968516	0.092667653	1.24e-05	C21orf57	NM_001006114; NM_058181; NP_001006114; NP_478061	54059	ILMN_1656297	21	47706267	47717665	+	7037	downstream
rs2254522	514	21	47614443	+	Gen	129	G	A	0.182170543	0.432767311	0.074428777	6.08e-09	C21orf57	NM_001006114; NM_058181; NP_001006114; NP_478061	54059	ILMN_1795836	21	47706267	47717665	+	-91824	upstream
rs2298695	544	21	47655027	+	Gen	129	C	A	0.391472868	-0.236249696	0.056206701	2.63e-05	C21orf57	NM_001006114; NM_058181; NP_001006114; NP_478061	54059	ILMN_1795836	21	47706267	47717665	+	-51240	upstream
rs2839193	544	21	47698343	+	Gen	129	A	G	0.298449612	-0.299247951	0.059196043	4.3e-07	C21orf57	NM_001006114; NM_058181; NP_001006114; NP_478061	54059	ILMN_1795836	21	47706267	47717665	+	-7924	upstream
rs11702450	544	21	47703649	+	Gen	129	A	G	0.372093023	-0.266599387	0.055952945	1.89e-06	C21orf57	NM_001006114; NM_058181; NP_001006114; NP_478061	54059	ILMN_1795836	21	47706267	47717665	+	-2618	upstream
rs9975588	544	21	47704896	+	Gen	129	A	G	0.372093023	-0.266599387	0.055952945	1.89e-06	C21orf57	NM_001006114; NM_058181; NP_001006114; NP_478061	54059	ILMN_1795836	21	47706267	47717665	+	-1371	upstream
rs2839207	523	21	47717686	+	Gen	129	G	A	0.271317829	0.387382681	0.065167356	2.77e-09	C21orf57	NM_001006114; NM_058181; NP_001006114; NP_478061	54059	ILMN_1795836	21	47706267	47717665	+	21	downstream
rs11089056	523	21	47720357	-	Gen	129	A	G	0.271317829	0.387382681	0.065167356	2.77e-09	C21orf57	NM_001006114; NM_058181; NP_001006114; NP_478061	54059	ILMN_1795836	21	47706267	47717665	+	2692	downstream
rs3747007	523	21	47721739	+	Gen	129	A	G	0.271317829	0.387382681	0.065167356	2.77e-09	C21orf57	NM_001006114; NM_058181; NP_001006114; NP_478061	54059	ILMN_1795836	21	47706267	47717665	+	4074	downstream
rs2839217	544	21	47766650	+	Gen	129	A	G	0.372093023	-0.240873723	0.056763216	2.2e-05	C21orf57	NM_001006114; NM_058181; NP_001006114; NP_478061	54059	ILMN_1795836	21	47706267	47717665	+	48985	downstream
rs2249057	544	21	47773103	+	Gen	129	A	C	0.333333333	-0.245926621	0.056718342	1.45e-05	C21orf57	NM_001006114; NM_058181; NP_001006114; NP_478061	54059	ILMN_1795836	21	47706267	47717665	+	55438	downstream
rs11701058	544	21	47776382	-	Gen	129	G	A	0.220930233	-0.358757478	0.062910787	1.18e-08	C21orf57	NM_001006114; NM_058181; NP_001006114; NP_478061	54059	ILMN_1795836	21	47706267	47717665	+	58717	downstream
rs2073382	544	21	47818298	-	Gen	129	G	A	0.375968992	-0.24417362	0.056969723	1.82e-05	C21orf57	NM_001006114; NM_058181; NP_001006114; NP_478061	54059	ILMN_1795836	21	47706267	47717665	+	100633	downstream
rs11702704	544	21	47868321	-	Gen	129	G	A	0.298449612	-0.308801421	0.057402859	7.47e-08	C21orf57	NM_001006114; NM_058181; NP_001006114; NP_478061	54059	ILMN_1795836	21	47706267	47717665	+	150656	downstream
rs718496	544	21	47904585	+	Gen	128	C	A	0.25390625	-0.283672523	0.06184742	4.5e-06	C21orf57	NM_001006114; NM_058181; NP_001006114; NP_478061	54059	ILMN_1795836	21	47706267	47717665	+	186920	downstream
rs7279002	544	21	47910523	+	Gen	129	G	A	0.255813953	-0.285192866	0.061590478	3.65e-06	C21orf57	NM_001006114; NM_058181; NP_001006114; NP_478061	54059	ILMN_1795836	21	47706267	47717665	+	192858	downstream
rs2070433	544	21	47961386	+	Gen	129	A	G	0.240310078	-0.32009816	0.061606882	2.04e-07	C21orf57	NM_001006114; NM_058181; NP_001006114; NP_478061	54059	ILMN_1795836	21	47706267	47717665	+	243721	downstream
rs11701571	544	21	47963149	+	Gen	129	G	A	0.255813953	-0.285192866	0.061590478	3.65e-06	C21orf57	NM_001006114; NM_058181; NP_001006114; NP_478061	54059	ILMN_1795836	21	47706267	47717665	+	245484	downstream
rs2839327	537	21	47982652	+	Gen	129	G	A	0.213178295	-0.324895928	0.065460684	6.93e-07	C21orf57	NM_001006114; NM_058181; NP_001006114; NP_478061	54059	ILMN_1795836	21	47706267	47717665	+	264987	downstream
rs2839166	544	21	47656712	+	Imp	129	C	T	0.391472868	-0.236249696	0.056206701	2.63e-05	C21orf57	NM_001006114; NM_058181; NP_001006114; NP_478061	54059	ILMN_1795836	21	47706267	47717665	+	-49555	upstream
rs2839168	544	21	47661615	+	Imp	129	C	T	0.414728682	-0.246780495	0.056076298	1.08e-05	C21orf57	NM_001006114; NM_058181; NP_001006114; NP_478061	54059	ILMN_1795836	21	47706267	47717665	+	-44652	upstream
rs12626184	523	21	47715296	+	Imp	129	T	C	0.279069767	0.405324448	0.06529398	5.38e-10	C21orf57	NM_001006114; NM_058181; NP_001006114; NP_478061	54059	ILMN_1795836	21	47706267	47717665	+	0	inside
rs1888539	523	21	47716230	+	Imp	129	T	C	0.26744186	0.378672297	0.066406086	1.18e-08	C21orf57	NM_001006114; NM_058181; NP_001006114; NP_478061	54059	ILMN_1795836	21	47706267	47717665	+	0	inside
rs2839203	523	21	47716389	+	Imp	129	C	A	0.271317829	0.387382681	0.065167356	2.77e-09	C21orf57	NM_001006114; NM_058181; NP_001006114; NP_478061	54059	ILMN_1795836	21	47706267	47717665	+	0	inside
rs914249	523	21	47718933	+	Imp	129	T	C	0.271317829	0.387382681	0.065167356	2.77e-09	C21orf57	NM_001006114; NM_058181; NP_001006114; NP_478061	54059	ILMN_1795836	21	47706267	47717665	+	1268	downstream
rs4818835	523	21	47724702	+	Imp	129	T	C	0.255813953	0.360865681	0.066313792	5.27e-08	C21orf57	NM_001006114; NM_058181; NP_001006114; NP_478061	54059	ILMN_1795836	21	47706267	47717665	+	7037	downstream
rs2839210	544	21	47735735	+	Imp	129	A	T	0.294573643	-0.318382757	0.060066565	1.15e-07	C21orf57	NM_001006114; NM_058181; NP_001006114; NP_478061	54059	ILMN_1795836	21	47706267	47717665	+	18070	downstream
rs8129460	544	21	47822544	+	Imp	129	T	C	0.220930233	-0.358757478	0.062910787	1.18e-08	C21orf57	NM_001006114; NM_058181; NP_001006114; NP_478061	54059	ILMN_1795836	21	47706267	47717665	+	104879	downstream
rs2839295	544	21	47917871	+	Imp	129	T	A	0.255813953	-0.285192866	0.061590478	3.65e-06	C21orf57	NM_001006114; NM_058181; NP_001006114; NP_478061	54059	ILMN_1795836	21	47706267	47717665	+	200206	downstream
rs1029231	544	21	47931653	+	Imp	129	G	A	0.255813953	-0.285192866	0.061590478	3.65e-06	C21orf57	NM_001006114; NM_058181; NP_001006114; NP_478061	54059	ILMN_1795836	21	47706267	47717665	+	213988	downstream
rs2839306	544	21	47954219	+	Imp	129	C	A	0.240310078	-0.32009816	0.061606882	2.04e-07	C21orf57	NM_001006114; NM_058181; NP_001006114; NP_478061	54059	ILMN_1795836	21	47706267	47717665	+	236554	downstream
rs11894434	545	2	133079372	+	Imp	129	C	T	0.162790698	0.158876005	0.035117579	6.06e-06	C2orf27B	NM_214461; NP_999626	408029	ILMN_2089316	2	132552534	132559234	-	-520138	upstream
rs12470651	551	2	55384062	-	Gen	129	C	A	0.248062016	0.23885892	0.053444808	7.85e-06	C2orf63	NM_001135598; NM_152385; NP_001129070; NP_689598	130162	ILMN_1805148	2	55399687	55459699	-	15625	downstream
rs11692206	553	2	55406602	+	Gen	128	C	A	0.15625	0.3375403	0.061981563	5.16e-08	C2orf63	NM_001135598; NM_152385; NP_001129070; NP_689598	130162	ILMN_1805148	2	55399687	55459699	-	0	inside
rs6545480	553	2	55460751	-	Gen	129	G	A	0.217054264	0.249723222	0.057864487	1.59e-05	C2orf63	NM_001135598; NM_152385; NP_001129070; NP_689598	130162	ILMN_1805148	2	55399687	55459699	-	-1052	upstream
rs1056445	553	2	55490819	-	Gen	129	C	A	0.186046512	0.264371288	0.060049536	1.07e-05	C2orf63	NM_001135598; NM_152385; NP_001129070; NP_689598	130162	ILMN_1805148	2	55399687	55459699	-	-31120	upstream
rs11125555	551	2	55381620	+	Imp	129	C	T	0.248062016	0.23885892	0.053444808	7.85e-06	C2orf63	NM_001135598; NM_152385; NP_001129070; NP_689598	130162	ILMN_1805148	2	55399687	55459699	-	18067	downstream
rs12990898	551	2	55382026	+	Imp	129	G	C	0.255813953	0.231213383	0.053451922	1.52e-05	C2orf63	NM_001135598; NM_152385; NP_001129070; NP_689598	130162	ILMN_1805148	2	55399687	55459699	-	17661	downstream
rs4435493	553	2	55449318	+	Imp	129	C	T	0.182170543	0.314352456	0.061579039	3.31e-07	C2orf63	NM_001135598; NM_152385; NP_001129070; NP_689598	130162	ILMN_1805148	2	55399687	55459699	-	0	inside
rs2589094	553	2	55483020	+	Imp	129	C	T	0.186046512	0.264371288	0.060049536	1.07e-05	C2orf63	NM_001135598; NM_152385; NP_001129070; NP_689598	130162	ILMN_1805148	2	55399687	55459699	-	-23321	upstream
rs10188217	2788	2	61217542	-	Gen	129	A	G	0.46124031	-0.324594335	0.075439056	1.69e-05	C2orf74	NM_001143959; NM_001143960; NP_001137431; NP_001137432	339804	ILMN_1754501	2	61372243	61391964	+	-154701	upstream
rs10181042	2788	2	61224259	-	Gen	129	A	G	0.395348837	0.433752822	0.077785648	2.46e-08	C2orf74	NM_001143959; NM_001143960; NP_001137431; NP_001137432	339804	ILMN_1754501	2	61372243	61391964	+	-147984	upstream
rs10207958	2788	2	61225330	+	Gen	129	C	A	0.430232558	0.399882473	0.07416315	6.97e-08	C2orf74	NM_001143959; NM_001143960; NP_001137431; NP_001137432	339804	ILMN_1754501	2	61372243	61391964	+	-146913	upstream
rs9309333	2719	2	61232705	+	Gen	128	A	G	0.21875	0.37239857	0.088689408	2.68e-05	C2orf74	NM_001143959; NM_001143960; NP_001137431; NP_001137432	339804	ILMN_1754501	2	61372243	61391964	+	-139538	upstream
rs2564118	2788	2	61233289	+	Gen	129	A	G	0.468992248	-0.392549195	0.073079932	7.81e-08	C2orf74	NM_001143959; NM_001143960; NP_001137431; NP_001137432	339804	ILMN_1754501	2	61372243	61391964	+	-138954	upstream
rs12713431	2719	2	61249676	+	Gen	129	G	A	0.213178295	0.388432528	0.088353877	1.1e-05	C2orf74	NM_001143959; NM_001143960; NP_001137431; NP_001137432	339804	ILMN_1754501	2	61372243	61391964	+	-122567	upstream
rs1177234	2788	2	61260063	+	Gen	127	C	A	0.476377953	-0.392933242	0.07455188	1.36e-07	C2orf74	NM_001143959; NM_001143960; NP_001137431; NP_001137432	339804	ILMN_1754501	2	61372243	61391964	+	-112180	upstream
rs1177298	2788	2	61306754	+	Gen	128	C	A	0.4609375	-0.390536011	0.074016619	1.32e-07	C2orf74	NM_001143959; NM_001143960; NP_001137431; NP_001137432	339804	ILMN_1754501	2	61372243	61391964	+	-65489	upstream
rs12713433	2719	2	61307982	-	Gen	129	G	A	0.197674419	0.41088597	0.093087648	1.01e-05	C2orf74	NM_001143959; NM_001143960; NP_001137431; NP_001137432	339804	ILMN_1754501	2	61372243	61391964	+	-64261	upstream
rs1729672	2719	2	61330217	+	Gen	127	G	A	0.244094488	0.481952063	0.086933582	2.96e-08	C2orf74	NM_001143959; NM_001143960; NP_001137431; NP_001137432	339804	ILMN_1754501	2	61372243	61391964	+	-42026	upstream
rs1177265	2788	2	61338832	-	Gen	129	G	A	0.472868217	-0.408940948	0.075791176	6.83e-08	C2orf74	NM_001143959; NM_001143960; NP_001137431; NP_001137432	339804	ILMN_1754501	2	61372243	61391964	+	-33411	upstream
rs1177290	2788	2	61346133	+	Gen	129	A	G	0.465116279	-0.411143715	0.075937069	6.15e-08	C2orf74	NM_001143959; NM_001143960; NP_001137431; NP_001137432	339804	ILMN_1754501	2	61372243	61391964	+	-26110	upstream
rs1177283	2788	2	61348804	+	Gen	126	A	G	0.484126984	-0.45803993	0.075466118	1.28e-09	C2orf74	NM_001143959; NM_001143960; NP_001137431; NP_001137432	339804	ILMN_1754501	2	61372243	61391964	+	-23439	upstream
rs11498	2788	2	61370819	+	Gen	129	G	A	0.437984496	0.581418308	0.074985911	8.93e-15	C2orf74	NM_001143959; NM_001143960; NP_001137431; NP_001137432	339804	ILMN_1754501	2	61372243	61391964	+	-1424	upstream
rs720201	2788	2	61376463	-	Gen	129	G	A	0.418604651	0.612790756	0.076407786	1.06e-15	C2orf74	NM_001143959; NM_001143960; NP_001137431; NP_001137432	339804	ILMN_1754501	2	61372243	61391964	+	0	inside
rs1665272	2788	2	61379286	-	Gen	129	A	C	0.449612403	-0.455063411	0.074052655	7.99e-10	C2orf74	NM_001143959; NM_001143960; NP_001137431; NP_001137432	339804	ILMN_1754501	2	61372243	61391964	+	0	inside
rs1729662	2788	2	61391305	+	Gen	129	G	A	0.441860465	-0.457554003	0.074291261	7.32e-10	C2orf74	NM_001143959; NM_001143960; NP_001137431; NP_001137432	339804	ILMN_1754501	2	61372243	61391964	+	0	inside
rs2600665	2788	2	61405795	-	Gen	129	C	A	0.395348837	-0.434814555	0.076547907	1.34e-08	C2orf74	NM_001143959; NM_001143960; NP_001137431; NP_001137432	339804	ILMN_1754501	2	61372243	61391964	+	13831	downstream
rs777584	2788	2	61410346	+	Gen	129	A	G	0.406976744	0.53112189	0.074137607	7.84e-13	C2orf74	NM_001143959; NM_001143960; NP_001137431; NP_001137432	339804	ILMN_1754501	2	61372243	61391964	+	18382	downstream
rs7588041	2788	2	61461412	-	Gen	129	G	A	0.352713178	0.496388922	0.080835991	8.22e-10	C2orf74	NM_001143959; NM_001143960; NP_001137431; NP_001137432	339804	ILMN_1754501	2	61372243	61391964	+	69448	downstream
rs935861	2788	2	61479010	-	Gen	129	G	A	0.468992248	0.41274752	0.081778848	4.49e-07	C2orf74	NM_001143959; NM_001143960; NP_001137431; NP_001137432	339804	ILMN_1754501	2	61372243	61391964	+	87046	downstream
rs12713435	2788	2	61499789	-	Gen	129	G	A	0.480620155	0.536882737	0.073449501	2.68e-13	C2orf74	NM_001143959; NM_001143960; NP_001137431; NP_001137432	339804	ILMN_1754501	2	61372243	61391964	+	107825	downstream
rs7583383	2751	2	61500322	+	Gen	129	A	G	0.360465116	-0.374602657	0.077405133	1.3e-06	C2orf74	NM_001143959; NM_001143960; NP_001137431; NP_001137432	339804	ILMN_1754501	2	61372243	61391964	+	108358	downstream
rs2167566	2788	2	61519408	-	Gen	129	C	A	0.395348837	-0.452019444	0.076547907	3.53e-09	C2orf74	NM_001143959; NM_001143960; NP_001137431; NP_001137432	339804	ILMN_1754501	2	61372243	61391964	+	127444	downstream
rs2694633	2788	2	61540642	+	Gen	126	A	C	0.325396825	0.501017097	0.08632693	6.49e-09	C2orf74	NM_001143959; NM_001143960; NP_001137431; NP_001137432	339804	ILMN_1754501	2	61372243	61391964	+	148678	downstream
rs17482440	2788	2	61548857	-	Gen	129	G	A	0.472868217	0.540431777	0.074644846	4.49e-13	C2orf74	NM_001143959; NM_001143960; NP_001137431; NP_001137432	339804	ILMN_1754501	2	61372243	61391964	+	156893	downstream
rs10177225	2788	2	61594498	-	Gen	129	G	A	0.484496124	0.536571559	0.075065285	8.8e-13	C2orf74	NM_001143959; NM_001143960; NP_001137431; NP_001137432	339804	ILMN_1754501	2	61372243	61391964	+	202534	downstream
rs2694642	2788	2	61596180	+	Gen	129	G	A	0.395348837	-0.452019444	0.076547907	3.53e-09	C2orf74	NM_001143959; NM_001143960; NP_001137431; NP_001137432	339804	ILMN_1754501	2	61372243	61391964	+	204216	downstream
rs4672441	2788	2	61638952	-	Gen	129	A	G	0.368217054	0.473374404	0.083657708	1.53e-08	C2orf74	NM_001143959; NM_001143960; NP_001137431; NP_001137432	339804	ILMN_1754501	2	61372243	61391964	+	246988	downstream
rs778155	2788	2	61647901	+	Gen	129	G	A	0.395348837	-0.452019444	0.076547907	3.53e-09	C2orf74	NM_001143959; NM_001143960; NP_001137431; NP_001137432	339804	ILMN_1754501	2	61372243	61391964	+	255937	downstream
rs2592352	2788	2	61665336	-	Gen	129	G	A	0.395348837	-0.452019444	0.076547907	3.53e-09	C2orf74	NM_001143959; NM_001143960; NP_001137431; NP_001137432	339804	ILMN_1754501	2	61372243	61391964	+	273372	downstream
rs2421203	2788	2	61669248	+	Gen	129	C	A	0.395348837	-0.452019444	0.076547907	3.53e-09	C2orf74	NM_001143959; NM_001143960; NP_001137431; NP_001137432	339804	ILMN_1754501	2	61372243	61391964	+	277284	downstream
rs1186706	2788	2	61673394	-	Gen	129	A	C	0.5	0.513379488	0.076157496	1.57e-11	C2orf74	NM_001143959; NM_001143960; NP_001137431; NP_001137432	339804	ILMN_1754501	2	61372243	61391964	+	281430	downstream
rs778139	2788	2	61684564	+	Gen	129	A	G	0.496124031	0.510050435	0.075573905	1.49e-11	C2orf74	NM_001143959; NM_001143960; NP_001137431; NP_001137432	339804	ILMN_1754501	2	61372243	61391964	+	292600	downstream
rs4430924	2788	2	61703856	+	Gen	129	A	G	0.399224806	-0.456958083	0.076906359	2.82e-09	C2orf74	NM_001143959; NM_001143960; NP_001137431; NP_001137432	339804	ILMN_1754501	2	61372243	61391964	+	311892	downstream
rs11125883	2788	2	61710573	+	Gen	129	C	A	0.379844961	0.471503385	0.081744605	8.02e-09	C2orf74	NM_001143959; NM_001143960; NP_001137431; NP_001137432	339804	ILMN_1754501	2	61372243	61391964	+	318609	downstream
rs3732171	2788	2	61749690	-	Gen	129	G	A	0.414728682	-0.416906615	0.076010332	4.14e-08	C2orf74	NM_001143959; NM_001143960; NP_001137431; NP_001137432	339804	ILMN_1754501	2	61372243	61391964	+	357726	downstream
rs10186325	2788	2	61757721	-	Gen	129	C	A	0.418604651	-0.413865813	0.076407786	6.08e-08	C2orf74	NM_001143959; NM_001143960; NP_001137431; NP_001137432	339804	ILMN_1754501	2	61372243	61391964	+	365757	downstream
rs2441381	2788	2	61798829	-	Gen	124	G	A	0.403225806	-0.387782922	0.080217956	1.34e-06	C2orf74	NM_001143959; NM_001143960; NP_001137431; NP_001137432	339804	ILMN_1754501	2	61372243	61391964	+	406865	downstream
rs7574631	2788	2	61825142	-	Gen	129	A	C	0.426356589	-0.417514288	0.077250632	6.49e-08	C2orf74	NM_001143959; NM_001143960; NP_001137431; NP_001137432	339804	ILMN_1754501	2	61372243	61391964	+	433178	downstream
rs7594191	2788	2	61840018	-	Gen	129	G	A	0.42248062	-0.399384044	0.076821007	2e-07	C2orf74	NM_001143959; NM_001143960; NP_001137431; NP_001137432	339804	ILMN_1754501	2	61372243	61391964	+	448054	downstream
rs9309332	2788	2	61216165	+	Imp	129	T	C	0.465116279	-0.339366123	0.075937069	7.86e-06	C2orf74	NM_001143959; NM_001143960; NP_001137431; NP_001137432	339804	ILMN_1754501	2	61372243	61391964	+	-156078	upstream
rs2564114	2788	2	61230647	+	Imp	129	G	A	0.453488372	0.424767397	0.073408161	7.19e-09	C2orf74	NM_001143959; NM_001143960; NP_001137431; NP_001137432	339804	ILMN_1754501	2	61372243	61391964	+	-141596	upstream
rs2698193	2788	2	61231014	+	Imp	129	T	C	0.453488372	0.424767397	0.073408161	7.19e-09	C2orf74	NM_001143959; NM_001143960; NP_001137431; NP_001137432	339804	ILMN_1754501	2	61372243	61391964	+	-141229	upstream
rs2564117	2788	2	61233022	+	Imp	129	T	A	0.468992248	-0.392549195	0.073079932	7.81e-08	C2orf74	NM_001143959; NM_001143960; NP_001137431; NP_001137432	339804	ILMN_1754501	2	61372243	61391964	+	-139221	upstream
rs17539290	2719	2	61247510	+	Imp	129	C	T	0.220930233	0.371376056	0.088110023	2.5e-05	C2orf74	NM_001143959; NM_001143960; NP_001137431; NP_001137432	339804	ILMN_1754501	2	61372243	61391964	+	-124733	upstream
rs10207939	2719	2	61253415	+	Imp	129	G	T	0.220930233	0.371376056	0.088110023	2.5e-05	C2orf74	NM_001143959; NM_001143960; NP_001137431; NP_001137432	339804	ILMN_1754501	2	61372243	61391964	+	-118828	upstream
rs1177233	2788	2	61262134	+	Imp	129	T	C	0.468992248	-0.392549195	0.073079932	7.81e-08	C2orf74	NM_001143959; NM_001143960; NP_001137431; NP_001137432	339804	ILMN_1754501	2	61372243	61391964	+	-110109	upstream
rs3108630	2788	2	61268160	+	Imp	129	G	A	0.468992248	-0.392549195	0.073079932	7.81e-08	C2orf74	NM_001143959; NM_001143960; NP_001137431; NP_001137432	339804	ILMN_1754501	2	61372243	61391964	+	-104083	upstream
rs1177269	2788	2	61287445	+	Imp	129	C	T	0.457364341	-0.374029833	0.073849956	4.09e-07	C2orf74	NM_001143959; NM_001143960; NP_001137431; NP_001137432	339804	ILMN_1754501	2	61372243	61391964	+	-84798	upstream
rs1729657	2788	2	61304002	+	Imp	129	A	G	0.457364341	-0.374029833	0.073849956	4.09e-07	C2orf74	NM_001143959; NM_001143960; NP_001137431; NP_001137432	339804	ILMN_1754501	2	61372243	61391964	+	-68241	upstream
rs1177266	2788	2	61338187	+	Imp	129	G	A	0.472868217	-0.408940948	0.075791176	6.83e-08	C2orf74	NM_001143959; NM_001143960; NP_001137431; NP_001137432	339804	ILMN_1754501	2	61372243	61391964	+	-34056	upstream
rs1665278	2788	2	61341845	+	Imp	129	C	T	0.472868217	-0.408940948	0.075791176	6.83e-08	C2orf74	NM_001143959; NM_001143960; NP_001137431; NP_001137432	339804	ILMN_1754501	2	61372243	61391964	+	-30398	upstream
rs1177285	2788	2	61350137	+	Imp	129	G	A	0.414728682	0.586863386	0.078493032	7.63e-14	C2orf74	NM_001143959; NM_001143960; NP_001137431; NP_001137432	339804	ILMN_1754501	2	61372243	61391964	+	-22106	upstream
rs1177288	2788	2	61352985	+	Imp	129	T	C	0.476744186	-0.441101332	0.0740357	2.55e-09	C2orf74	NM_001143959; NM_001143960; NP_001137431; NP_001137432	339804	ILMN_1754501	2	61372243	61391964	+	-19258	upstream
rs1177289	2788	2	61353256	+	Imp	129	T	C	0.472868217	-0.4381416	0.073549004	2.57e-09	C2orf74	NM_001143959; NM_001143960; NP_001137431; NP_001137432	339804	ILMN_1754501	2	61372243	61391964	+	-18987	upstream
rs1729660	2788	2	61365812	+	Imp	129	T	C	0.418604651	0.602938373	0.076407786	3e-15	C2orf74	NM_001143959; NM_001143960; NP_001137431; NP_001137432	339804	ILMN_1754501	2	61372243	61391964	+	-6431	upstream
rs1177274	2788	2	61368532	+	Imp	129	T	G	0.441860465	-0.463219951	0.074291261	4.51e-10	C2orf74	NM_001143959; NM_001143960; NP_001137431; NP_001137432	339804	ILMN_1754501	2	61372243	61391964	+	-3711	upstream
rs1729658	2788	2	61373520	+	Imp	129	G	A	0.445736434	-0.473029161	0.07472314	2.44e-10	C2orf74	NM_001143959; NM_001143960; NP_001137431; NP_001137432	339804	ILMN_1754501	2	61372243	61391964	+	0	inside
rs2592494	2788	2	61381528	+	Imp	129	C	T	0.418604651	0.612790756	0.076407786	1.06e-15	C2orf74	NM_001143959; NM_001143960; NP_001137431; NP_001137432	339804	ILMN_1754501	2	61372243	61391964	+	0	inside
rs1729674	2788	2	61389737	+	Imp	129	G	T	0.449612403	0.552959511	0.075171509	1.9e-13	C2orf74	NM_001143959; NM_001143960; NP_001137431; NP_001137432	339804	ILMN_1754501	2	61372243	61391964	+	0	inside
rs3889717	2788	2	61390791	+	Imp	129	G	A	0.453488372	0.567303465	0.075637083	6.37e-14	C2orf74	NM_001143959; NM_001143960; NP_001137431; NP_001137432	339804	ILMN_1754501	2	61372243	61391964	+	0	inside
rs1615070	2788	2	61393175	+	Imp	129	G	A	0.472868217	0.52241536	0.073549004	1.22e-12	C2orf74	NM_001143959; NM_001143960; NP_001137431; NP_001137432	339804	ILMN_1754501	2	61372243	61391964	+	1211	downstream
rs777585	2788	2	61412559	+	Imp	129	C	T	0.395348837	-0.432706718	0.076547907	1.58e-08	C2orf74	NM_001143959; NM_001143960; NP_001137431; NP_001137432	339804	ILMN_1754501	2	61372243	61391964	+	20595	downstream
rs777591	2788	2	61417617	+	Imp	129	A	G	0.395348837	-0.447469124	0.077785648	8.79e-09	C2orf74	NM_001143959; NM_001143960; NP_001137431; NP_001137432	339804	ILMN_1754501	2	61372243	61391964	+	25653	downstream
rs777589	2788	2	61425621	+	Imp	129	T	C	0.395348837	-0.459151964	0.076547907	1.99e-09	C2orf74	NM_001143959; NM_001143960; NP_001137431; NP_001137432	339804	ILMN_1754501	2	61372243	61391964	+	33657	downstream
rs777587	2788	2	61427675	+	Imp	129	G	A	0.468992248	0.542214234	0.074154633	2.63e-13	C2orf74	NM_001143959; NM_001143960; NP_001137431; NP_001137432	339804	ILMN_1754501	2	61372243	61391964	+	35711	downstream
rs4671398	2788	2	61440507	+	Imp	129	A	G	0.430232558	0.582562536	0.075287096	1.01e-14	C2orf74	NM_001143959; NM_001143960; NP_001137431; NP_001137432	339804	ILMN_1754501	2	61372243	61391964	+	48543	downstream
rs2123112	2788	2	61442075	+	Imp	129	T	G	0.434108527	0.580513392	0.074566797	6.96e-15	C2orf74	NM_001143959; NM_001143960; NP_001137431; NP_001137432	339804	ILMN_1754501	2	61372243	61391964	+	50111	downstream
rs6545846	2788	2	61442910	+	Imp	129	A	G	0.410852713	0.564702586	0.075628048	8.21e-14	C2orf74	NM_001143959; NM_001143960; NP_001137431; NP_001137432	339804	ILMN_1754501	2	61372243	61391964	+	50946	downstream
rs6739427	2788	2	61452879	+	Imp	129	C	T	0.399224806	-0.453841011	0.076906359	3.61e-09	C2orf74	NM_001143959; NM_001143960; NP_001137431; NP_001137432	339804	ILMN_1754501	2	61372243	61391964	+	60915	downstream
rs6545848	2788	2	61461183	+	Imp	129	T	G	0.399224806	-0.453841011	0.076906359	3.61e-09	C2orf74	NM_001143959; NM_001143960; NP_001137431; NP_001137432	339804	ILMN_1754501	2	61372243	61391964	+	69219	downstream
rs4672427	2788	2	61469250	+	Imp	129	A	G	0.46124031	0.540415799	0.074308392	3.53e-13	C2orf74	NM_001143959; NM_001143960; NP_001137431; NP_001137432	339804	ILMN_1754501	2	61372243	61391964	+	77286	downstream
rs2167565	2788	2	61476458	+	Imp	129	C	T	0.329457364	0.580377593	0.083694414	4.08e-12	C2orf74	NM_001143959; NM_001143960; NP_001137431; NP_001137432	339804	ILMN_1754501	2	61372243	61391964	+	84494	downstream
rs13398770	2751	2	61479417	+	Imp	129	T	C	0.38372093	-0.400988403	0.076745377	1.74e-07	C2orf74	NM_001143959; NM_001143960; NP_001137431; NP_001137432	339804	ILMN_1754501	2	61372243	61391964	+	87453	downstream
rs2060824	2788	2	61484556	+	Imp	129	T	C	0.484496124	0.379052598	0.083005161	4.96e-06	C2orf74	NM_001143959; NM_001143960; NP_001137431; NP_001137432	339804	ILMN_1754501	2	61372243	61391964	+	92592	downstream
rs6706786	2788	2	61488841	+	Imp	129	C	T	0.484496124	0.379052598	0.083005161	4.96e-06	C2orf74	NM_001143959; NM_001143960; NP_001137431; NP_001137432	339804	ILMN_1754501	2	61372243	61391964	+	96877	downstream
rs4671402	2788	2	61494450	+	Imp	129	C	A	0.484496124	0.379052598	0.083005161	4.96e-06	C2orf74	NM_001143959; NM_001143960; NP_001137431; NP_001137432	339804	ILMN_1754501	2	61372243	61391964	+	102486	downstream
rs6737373	2751	2	61498038	+	Imp	129	G	T	0.372093023	-0.357535134	0.07582757	2.42e-06	C2orf74	NM_001143959; NM_001143960; NP_001137431; NP_001137432	339804	ILMN_1754501	2	61372243	61391964	+	106074	downstream
rs10169662	2788	2	61507936	+	Imp	129	T	C	0.468992248	0.535520739	0.074154633	5.14e-13	C2orf74	NM_001143959; NM_001143960; NP_001137431; NP_001137432	339804	ILMN_1754501	2	61372243	61391964	+	115972	downstream
rs12622458	2788	2	61523554	+	Imp	129	G	T	0.395348837	-0.452019444	0.076547907	3.53e-09	C2orf74	NM_001143959; NM_001143960; NP_001137431; NP_001137432	339804	ILMN_1754501	2	61372243	61391964	+	131590	downstream
rs10496092	2788	2	61524679	+	Imp	129	T	C	0.395348837	-0.452019444	0.076547907	3.53e-09	C2orf74	NM_001143959; NM_001143960; NP_001137431; NP_001137432	339804	ILMN_1754501	2	61372243	61391964	+	132715	downstream
rs2600672	2788	2	61536740	+	Imp	129	A	G	0.395348837	-0.452019444	0.076547907	3.53e-09	C2orf74	NM_001143959; NM_001143960; NP_001137431; NP_001137432	339804	ILMN_1754501	2	61372243	61391964	+	144776	downstream
rs2694619	2788	2	61536901	+	Imp	129	C	T	0.472868217	0.540431777	0.074644846	4.49e-13	C2orf74	NM_001143959; NM_001143960; NP_001137431; NP_001137432	339804	ILMN_1754501	2	61372243	61391964	+	144937	downstream
rs2694618	2788	2	61536984	+	Imp	129	C	T	0.472868217	0.540431777	0.074644846	4.49e-13	C2orf74	NM_001143959; NM_001143960; NP_001137431; NP_001137432	339804	ILMN_1754501	2	61372243	61391964	+	145020	downstream
rs2600660	2788	2	61549600	+	Imp	129	T	G	0.410852713	-0.44537972	0.075628048	3.88e-09	C2orf74	NM_001143959; NM_001143960; NP_001137431; NP_001137432	339804	ILMN_1754501	2	61372243	61391964	+	157636	downstream
rs778157	2788	2	61554289	+	Imp	129	C	G	0.395348837	-0.452019444	0.076547907	3.53e-09	C2orf74	NM_001143959; NM_001143960; NP_001137431; NP_001137432	339804	ILMN_1754501	2	61372243	61391964	+	162325	downstream
rs778160	2788	2	61557164	+	Imp	129	C	T	0.352713178	0.500820521	0.082297718	1.16e-09	C2orf74	NM_001143959; NM_001143960; NP_001137431; NP_001137432	339804	ILMN_1754501	2	61372243	61391964	+	165200	downstream
rs2121661	2788	2	61561658	+	Imp	129	G	A	0.395348837	-0.452019444	0.076547907	3.53e-09	C2orf74	NM_001143959; NM_001143960; NP_001137431; NP_001137432	339804	ILMN_1754501	2	61372243	61391964	+	169694	downstream
rs2593633	2788	2	61571513	+	Imp	129	C	T	0.395348837	-0.452019444	0.076547907	3.53e-09	C2orf74	NM_001143959; NM_001143960; NP_001137431; NP_001137432	339804	ILMN_1754501	2	61372243	61391964	+	179549	downstream
rs778143	2788	2	61581890	+	Imp	129	A	C	0.387596899	-0.442259862	0.075873137	5.58e-09	C2orf74	NM_001143959; NM_001143960; NP_001137431; NP_001137432	339804	ILMN_1754501	2	61372243	61391964	+	189926	downstream
rs778144	2788	2	61583128	+	Imp	129	C	A	0.395348837	-0.452019444	0.076547907	3.53e-09	C2orf74	NM_001143959; NM_001143960; NP_001137431; NP_001137432	339804	ILMN_1754501	2	61372243	61391964	+	191164	downstream
rs12992614	2788	2	61593076	+	Imp	129	C	T	0.476744186	0.541420125	0.075153774	5.84e-13	C2orf74	NM_001143959; NM_001143960; NP_001137431; NP_001137432	339804	ILMN_1754501	2	61372243	61391964	+	201112	downstream
rs2694639	2788	2	61595291	+	Imp	129	A	G	0.395348837	-0.452019444	0.076547907	3.53e-09	C2orf74	NM_001143959; NM_001143960; NP_001137431; NP_001137432	339804	ILMN_1754501	2	61372243	61391964	+	203327	downstream
rs2694643	2788	2	61604383	+	Imp	129	A	G	0.395348837	-0.452019444	0.076547907	3.53e-09	C2orf74	NM_001143959; NM_001143960; NP_001137431; NP_001137432	339804	ILMN_1754501	2	61372243	61391964	+	212419	downstream
rs10208769	2788	2	61605614	+	Imp	129	T	A	0.492248062	0.513119443	0.075012341	7.89e-12	C2orf74	NM_001143959; NM_001143960; NP_001137431; NP_001137432	339804	ILMN_1754501	2	61372243	61391964	+	213650	downstream
rs2593620	2788	2	61613261	+	Imp	129	A	G	0.492248062	0.513119443	0.075012341	7.89e-12	C2orf74	NM_001143959; NM_001143960; NP_001137431; NP_001137432	339804	ILMN_1754501	2	61372243	61391964	+	221297	downstream
rs2593627	2788	2	61618574	+	Imp	129	C	T	0.395348837	-0.452019444	0.076547907	3.53e-09	C2orf74	NM_001143959; NM_001143960; NP_001137431; NP_001137432	339804	ILMN_1754501	2	61372243	61391964	+	226610	downstream
rs2593635	2788	2	61634706	+	Imp	129	C	A	0.395348837	-0.452019444	0.076547907	3.53e-09	C2orf74	NM_001143959; NM_001143960; NP_001137431; NP_001137432	339804	ILMN_1754501	2	61372243	61391964	+	242742	downstream
rs1900572	2788	2	61650715	+	Imp	129	G	T	0.395348837	-0.452019444	0.076547907	3.53e-09	C2orf74	NM_001143959; NM_001143960; NP_001137431; NP_001137432	339804	ILMN_1754501	2	61372243	61391964	+	258751	downstream
rs2463100	2788	2	61659199	+	Imp	129	C	G	0.399224806	-0.441851526	0.07570948	5.34e-09	C2orf74	NM_001143959; NM_001143960; NP_001137431; NP_001137432	339804	ILMN_1754501	2	61372243	61391964	+	267235	downstream
rs812925	2788	2	61680993	+	Imp	129	G	C	0.375968992	0.451485498	0.082862213	5.08e-08	C2orf74	NM_001143959; NM_001143960; NP_001137431; NP_001137432	339804	ILMN_1754501	2	61372243	61391964	+	289029	downstream
rs11691734	2788	2	61702466	+	Imp	129	C	T	0.399224806	-0.456958083	0.076906359	2.82e-09	C2orf74	NM_001143959; NM_001143960; NP_001137431; NP_001137432	339804	ILMN_1754501	2	61372243	61391964	+	310502	downstream
rs9679557	2788	2	61709349	+	Imp	129	C	A	0.395348837	-0.452019444	0.076547907	3.53e-09	C2orf74	NM_001143959; NM_001143960; NP_001137431; NP_001137432	339804	ILMN_1754501	2	61372243	61391964	+	317385	downstream
rs3821222	2788	2	61713526	+	Imp	129	C	G	0.395348837	-0.452019444	0.076547907	3.53e-09	C2orf74	NM_001143959; NM_001143960; NP_001137431; NP_001137432	339804	ILMN_1754501	2	61372243	61391964	+	321562	downstream
rs12713438	2788	2	61725501	+	Imp	129	G	A	0.414728682	-0.416906615	0.076010332	4.14e-08	C2orf74	NM_001143959; NM_001143960; NP_001137431; NP_001137432	339804	ILMN_1754501	2	61372243	61391964	+	333537	downstream
rs2305155	2788	2	61729258	+	Imp	129	A	G	0.414728682	-0.416906615	0.076010332	4.14e-08	C2orf74	NM_001143959; NM_001143960; NP_001137431; NP_001137432	339804	ILMN_1754501	2	61372243	61391964	+	337294	downstream
rs6545873	2788	2	61733012	+	Imp	129	T	C	0.414728682	-0.416906615	0.076010332	4.14e-08	C2orf74	NM_001143959; NM_001143960; NP_001137431; NP_001137432	339804	ILMN_1754501	2	61372243	61391964	+	341048	downstream
rs766447	2788	2	61735569	+	Imp	129	C	T	0.414728682	-0.416906615	0.076010332	4.14e-08	C2orf74	NM_001143959; NM_001143960; NP_001137431; NP_001137432	339804	ILMN_1754501	2	61372243	61391964	+	343605	downstream
rs12612982	2788	2	61747355	+	Imp	129	G	A	0.414728682	-0.416906615	0.076010332	4.14e-08	C2orf74	NM_001143959; NM_001143960; NP_001137431; NP_001137432	339804	ILMN_1754501	2	61372243	61391964	+	355391	downstream
rs12713439	2788	2	61752154	+	Imp	129	G	A	0.414728682	-0.416906615	0.076010332	4.14e-08	C2orf74	NM_001143959; NM_001143960; NP_001137431; NP_001137432	339804	ILMN_1754501	2	61372243	61391964	+	360190	downstream
rs3771261	2788	2	61762161	+	Imp	129	A	G	0.414728682	-0.416906615	0.076010332	4.14e-08	C2orf74	NM_001143959; NM_001143960; NP_001137431; NP_001137432	339804	ILMN_1754501	2	61372243	61391964	+	370197	downstream
rs1562308	2788	2	61768421	+	Imp	129	A	C	0.410852713	-0.41887719	0.076821007	4.96e-08	C2orf74	NM_001143959; NM_001143960; NP_001137431; NP_001137432	339804	ILMN_1754501	2	61372243	61391964	+	376457	downstream
rs6545883	2788	2	61772257	+	Imp	129	A	G	0.410852713	-0.41887719	0.076821007	4.96e-08	C2orf74	NM_001143959; NM_001143960; NP_001137431; NP_001137432	339804	ILMN_1754501	2	61372243	61391964	+	380293	downstream
rs778752	2788	2	61776902	+	Imp	129	C	G	0.410852713	-0.41887719	0.076821007	4.96e-08	C2orf74	NM_001143959; NM_001143960; NP_001137431; NP_001137432	339804	ILMN_1754501	2	61372243	61391964	+	384938	downstream
rs778758	2788	2	61782161	+	Imp	129	T	C	0.410852713	-0.41887719	0.076821007	4.96e-08	C2orf74	NM_001143959; NM_001143960; NP_001137431; NP_001137432	339804	ILMN_1754501	2	61372243	61391964	+	390197	downstream
rs4684807	578	3	11819683	-	Gen	129	A	G	0.492248062	-0.252171061	0.056730372	8.79e-06	C3orf31	NM_138807; NP_620162	132001	ILMN_1793724	3	11831919	11888352	-	12236	downstream
rs7627219	578	3	11830536	-	Gen	129	A	G	0.484496124	-0.259360813	0.056768121	4.91e-06	C3orf31	NM_138807; NP_620162	132001	ILMN_1793724	3	11831919	11888352	-	1383	downstream
rs1498091	578	3	11833473	-	Gen	129	A	G	0.379844961	0.332470102	0.05773704	8.49e-09	C3orf31	NM_138807; NP_620162	132001	ILMN_1793724	3	11831919	11888352	-	0	inside
rs7629273	578	3	11836386	-	Gen	129	A	G	0.496124031	-0.297306928	0.057977056	2.93e-07	C3orf31	NM_138807; NP_620162	132001	ILMN_1793724	3	11831919	11888352	-	0	inside
rs1846206	578	3	11840903	+	Gen	129	G	A	0.418604651	0.263439477	0.056888158	3.64e-06	C3orf31	NM_138807; NP_620162	132001	ILMN_1793724	3	11831919	11888352	-	0	inside
rs7615782	577	3	11860940	-	Gen	129	G	A	0.352713178	-0.347925195	0.062960847	3.28e-08	C3orf31	NM_138807; NP_620162	132001	ILMN_1793724	3	11831919	11888352	-	0	inside
rs1857961	578	3	11871898	-	Gen	129	G	A	0.418604651	0.255384687	0.056888158	7.15e-06	C3orf31	NM_138807; NP_620162	132001	ILMN_1793724	3	11831919	11888352	-	0	inside
rs2173331	578	3	11878732	-	Gen	129	G	A	0.465116279	0.323697361	0.058247284	2.74e-08	C3orf31	NM_138807; NP_620162	132001	ILMN_1793724	3	11831919	11888352	-	0	inside
rs303862	578	3	11880816	+	Gen	129	C	A	0.434108527	0.243344099	0.056412517	1.61e-05	C3orf31	NM_138807; NP_620162	132001	ILMN_1793724	3	11831919	11888352	-	0	inside
rs380999	563	3	11886451	+	Gen	129	A	G	0.282945736	-0.310842875	0.063588727	1.02e-06	C3orf31	NM_138807; NP_620162	132001	ILMN_1793724	3	11831919	11888352	-	0	inside
rs420537	583	3	11886751	+	Gen	129	G	A	0.472868217	0.28284061	0.056468221	5.48e-07	C3orf31	NM_138807; NP_620162	132001	ILMN_1793724	3	11831919	11888352	-	0	inside
rs440746	583	3	11888556	-	Gen	129	C	A	0.480620155	0.306659856	0.057207721	8.3e-08	C3orf31	NM_138807; NP_620162	132001	ILMN_1793724	3	11831919	11888352	-	-204	upstream
rs430373	583	3	11889365	+	Gen	129	G	A	0.476744186	0.29229028	0.056831203	2.7e-07	C3orf31	NM_138807; NP_620162	132001	ILMN_1793724	3	11831919	11888352	-	-1013	upstream
rs13090055	578	3	11824300	+	Imp	129	A	G	0.387596899	0.244695149	0.055738784	1.13e-05	C3orf31	NM_138807; NP_620162	132001	ILMN_1793724	3	11831919	11888352	-	7619	downstream
rs2133060	578	3	11824319	+	Imp	129	A	G	0.484496124	-0.259360813	0.056768121	4.91e-06	C3orf31	NM_138807; NP_620162	132001	ILMN_1793724	3	11831919	11888352	-	7600	downstream
rs1498092	578	3	11833195	+	Imp	129	T	C	0.337209302	0.294932563	0.058267704	4.16e-07	C3orf31	NM_138807; NP_620162	132001	ILMN_1793724	3	11831919	11888352	-	0	inside
rs4684812	578	3	11835161	+	Imp	129	A	G	0.496124031	-0.297306928	0.057977056	2.93e-07	C3orf31	NM_138807; NP_620162	132001	ILMN_1793724	3	11831919	11888352	-	0	inside
rs4684815	578	3	11835539	+	Imp	129	C	T	0.496124031	-0.297306928	0.057977056	2.93e-07	C3orf31	NM_138807; NP_620162	132001	ILMN_1793724	3	11831919	11888352	-	0	inside
rs4605523	578	3	11843908	+	Imp	129	G	A	0.418604651	0.263439477	0.056888158	3.64e-06	C3orf31	NM_138807; NP_620162	132001	ILMN_1793724	3	11831919	11888352	-	0	inside
rs2133133	578	3	11845285	+	Imp	129	C	G	0.465116279	0.315283324	0.058247284	6.2e-08	C3orf31	NM_138807; NP_620162	132001	ILMN_1793724	3	11831919	11888352	-	0	inside
rs6790543	578	3	11847299	+	Imp	129	G	C	0.399224806	0.24828064	0.056412517	1.08e-05	C3orf31	NM_138807; NP_620162	132001	ILMN_1793724	3	11831919	11888352	-	0	inside
rs9876026	578	3	11849807	+	Imp	129	C	A	0.465116279	0.315283324	0.058247284	6.2e-08	C3orf31	NM_138807; NP_620162	132001	ILMN_1793724	3	11831919	11888352	-	0	inside
rs6442290	578	3	11851941	+	Imp	129	C	A	0.465116279	0.315283324	0.058247284	6.2e-08	C3orf31	NM_138807; NP_620162	132001	ILMN_1793724	3	11831919	11888352	-	0	inside
rs303849	577	3	11875271	+	Imp	129	C	T	0.275193798	-0.304603957	0.067161496	5.75e-06	C3orf31	NM_138807; NP_620162	132001	ILMN_1793724	3	11831919	11888352	-	0	inside
rs3942959	578	3	11878688	+	Imp	129	T	C	0.418604651	0.258053907	0.056888158	5.73e-06	C3orf31	NM_138807; NP_620162	132001	ILMN_1793724	3	11831919	11888352	-	0	inside
rs303854	583	3	11885815	+	Imp	129	T	C	0.472868217	0.28284061	0.056468221	5.48e-07	C3orf31	NM_138807; NP_620162	132001	ILMN_1793724	3	11831919	11888352	-	0	inside
rs402731	583	3	11886216	+	Imp	129	C	T	0.472868217	0.28284061	0.056468221	5.48e-07	C3orf31	NM_138807; NP_620162	132001	ILMN_1793724	3	11831919	11888352	-	0	inside
rs392621	583	3	11886365	+	Imp	129	T	C	0.472868217	0.28284061	0.056468221	5.48e-07	C3orf31	NM_138807; NP_620162	132001	ILMN_1793724	3	11831919	11888352	-	0	inside
rs1498090	583	3	11890647	+	Imp	129	C	T	0.488372093	0.267118885	0.055566704	1.53e-06	C3orf31	NM_138807; NP_620162	132001	ILMN_1793724	3	11831919	11888352	-	-2295	upstream
rs303851	583	3	11895829	+	Imp	129	G	A	0.430232558	-0.255969112	0.06051624	2.34e-05	C3orf31	NM_138807; NP_620162	132001	ILMN_1793724	3	11831919	11888352	-	-7477	upstream
rs9408931	585	9	124675677	+	Gen	129	G	A	0.34496124	-0.231105703	0.052815557	1.21e-05	C5	NM_001735; NP_001726	727	ILMN_1746819	9	123714614	123812554	-	-863123	upstream
rs10985445	585	9	124671341	+	Imp	129	A	G	0.34496124	-0.231105703	0.052815557	1.21e-05	C5	NM_001735; NP_001726	727	ILMN_1746819	9	123714614	123812554	-	-858787	upstream
rs6450399	620	5	56001363	+	Gen	128	G	A	0.37890625	-0.363052943	0.084867941	1.89e-05	C5orf35	NM_001171990; NM_153706; NP_001165461; NP_714917	133383	ILMN_1757636	5	56205087	56221359	+	-203724	upstream
rs7709874	620	5	56047451	-	Gen	129	G	A	0.34496124	-0.385906762	0.088464389	1.29e-05	C5orf35	NM_001171990; NM_153706; NP_001165461; NP_714917	133383	ILMN_1757636	5	56205087	56221359	+	-157636	upstream
rs6874733	620	5	56069600	+	Gen	129	A	G	0.356589147	-0.387307644	0.091238155	2.19e-05	C5orf35	NM_001171990; NM_153706; NP_001165461; NP_714917	133383	ILMN_1757636	5	56205087	56221359	+	-135487	upstream
rs1423620	620	5	56100996	-	Gen	129	C	A	0.23255814	-0.54453053	0.099823606	4.9e-08	C5orf35	NM_001171990; NM_153706; NP_001165461; NP_714917	133383	ILMN_1757636	5	56205087	56221359	+	-104091	upstream
rs860580	620	5	56149429	-	Gen	129	A	C	0.23255814	-0.54453053	0.099823606	4.9e-08	C5orf35	NM_001171990; NM_153706; NP_001165461; NP_714917	133383	ILMN_1757636	5	56205087	56221359	+	-55658	upstream
rs832582	620	5	56177743	+	Gen	129	G	A	0.23255814	-0.54453053	0.099823606	4.9e-08	C5orf35	NM_001171990; NM_153706; NP_001165461; NP_714917	133383	ILMN_1757636	5	56205087	56221359	+	-27344	upstream
rs832583	620	5	56178217	+	Gen	129	A	C	0.23255814	-0.54453053	0.099823606	4.9e-08	C5orf35	NM_001171990; NM_153706; NP_001165461; NP_714917	133383	ILMN_1757636	5	56205087	56221359	+	-26870	upstream
rs185220	620	5	56205357	+	Gen	129	A	G	0.201550388	-0.52712725	0.103655013	3.67e-07	C5orf35	NM_001171990; NM_153706; NP_001165461; NP_714917	133383	ILMN_1757636	5	56205087	56221359	+	0	inside
rs2591968	620	5	56233541	+	Gen	129	A	G	0.279069767	-0.52411277	0.095684024	4.31e-08	C5orf35	NM_001171990; NM_153706; NP_001165461; NP_714917	133383	ILMN_1757636	5	56205087	56221359	+	12182	downstream
rs832402	620	5	56265168	-	Gen	129	G	A	0.23255814	-0.466868954	0.097533403	1.69e-06	C5orf35	NM_001171990; NM_153706; NP_001165461; NP_714917	133383	ILMN_1757636	5	56205087	56221359	+	43809	downstream
rs832403	620	5	56265992	-	Gen	129	A	C	0.197674419	-0.508815368	0.10392363	9.78e-07	C5orf35	NM_001171990; NM_153706; NP_001165461; NP_714917	133383	ILMN_1757636	5	56205087	56221359	+	44633	downstream
rs9283717	620	5	56078659	+	Imp	129	G	A	0.23255814	-0.54453053	0.099823606	4.9e-08	C5orf35	NM_001171990; NM_153706; NP_001165461; NP_714917	133383	ILMN_1757636	5	56205087	56221359	+	-126428	upstream
rs2113078	620	5	56087190	+	Imp	129	G	A	0.23255814	-0.54453053	0.099823606	4.9e-08	C5orf35	NM_001171990; NM_153706; NP_001165461; NP_714917	133383	ILMN_1757636	5	56205087	56221359	+	-117897	upstream
rs1862618	620	5	56096315	+	Imp	129	G	C	0.240310078	-0.528287272	0.099695169	1.16e-07	C5orf35	NM_001171990; NM_153706; NP_001165461; NP_714917	133383	ILMN_1757636	5	56205087	56221359	+	-108772	upstream
rs1423621	620	5	56101035	+	Imp	129	C	A	0.23255814	-0.54453053	0.099823606	4.9e-08	C5orf35	NM_001171990; NM_153706; NP_001165461; NP_714917	133383	ILMN_1757636	5	56205087	56221359	+	-104052	upstream
rs10461617	620	5	56104308	+	Imp	129	A	G	0.23255814	-0.54453053	0.099823606	4.9e-08	C5orf35	NM_001171990; NM_153706; NP_001165461; NP_714917	133383	ILMN_1757636	5	56205087	56221359	+	-100779	upstream
rs832554	620	5	56115036	+	Imp	129	A	G	0.23255814	-0.54453053	0.099823606	4.9e-08	C5orf35	NM_001171990; NM_153706; NP_001165461; NP_714917	133383	ILMN_1757636	5	56205087	56221359	+	-90051	upstream
rs252902	620	5	56116085	+	Imp	129	A	G	0.23255814	-0.54453053	0.099823606	4.9e-08	C5orf35	NM_001171990; NM_153706; NP_001165461; NP_714917	133383	ILMN_1757636	5	56205087	56221359	+	-89002	upstream
rs252904	620	5	56118733	+	Imp	129	A	T	0.23255814	-0.54453053	0.099823606	4.9e-08	C5orf35	NM_001171990; NM_153706; NP_001165461; NP_714917	133383	ILMN_1757636	5	56205087	56221359	+	-86354	upstream
rs252915	620	5	56121754	+	Imp	129	A	G	0.23255814	-0.54453053	0.099823606	4.9e-08	C5orf35	NM_001171990; NM_153706; NP_001165461; NP_714917	133383	ILMN_1757636	5	56205087	56221359	+	-83333	upstream
rs252919	620	5	56124111	+	Imp	129	T	C	0.23255814	-0.54453053	0.099823606	4.9e-08	C5orf35	NM_001171990; NM_153706; NP_001165461; NP_714917	133383	ILMN_1757636	5	56205087	56221359	+	-80976	upstream
rs2113079	620	5	56157951	+	Imp	129	T	C	0.23255814	-0.54453053	0.099823606	4.9e-08	C5orf35	NM_001171990; NM_153706; NP_001165461; NP_714917	133383	ILMN_1757636	5	56205087	56221359	+	-47136	upstream
rs832584	620	5	56179212	+	Imp	129	C	T	0.23255814	-0.54453053	0.099823606	4.9e-08	C5orf35	NM_001171990; NM_153706; NP_001165461; NP_714917	133383	ILMN_1757636	5	56205087	56221359	+	-25875	upstream
rs832539	620	5	56199386	+	Imp	129	T	G	0.302325581	-0.428455509	0.090833796	2.39e-06	C5orf35	NM_001171990; NM_153706; NP_001165461; NP_714917	133383	ILMN_1757636	5	56205087	56221359	+	-5701	upstream
rs832531	620	5	56228401	+	Imp	129	A	G	0.279069767	-0.52411277	0.095684024	4.31e-08	C5orf35	NM_001171990; NM_153706; NP_001165461; NP_714917	133383	ILMN_1757636	5	56205087	56221359	+	7042	downstream
rs2591964	620	5	56236900	+	Imp	129	G	T	0.279069767	-0.52411277	0.095684024	4.31e-08	C5orf35	NM_001171990; NM_153706; NP_001165461; NP_714917	133383	ILMN_1757636	5	56205087	56221359	+	15541	downstream
rs2591961	620	5	56238597	+	Imp	129	G	A	0.279069767	-0.52411277	0.095684024	4.31e-08	C5orf35	NM_001171990; NM_153706; NP_001165461; NP_714917	133383	ILMN_1757636	5	56205087	56221359	+	17238	downstream
rs2255726	620	5	56243128	+	Imp	129	C	T	0.275193798	-0.507674835	0.097722571	2.05e-07	C5orf35	NM_001171990; NM_153706; NP_001165461; NP_714917	133383	ILMN_1757636	5	56205087	56221359	+	21769	downstream
rs2662021	620	5	56261691	+	Imp	129	A	G	0.205426357	-0.498976752	0.103408899	1.4e-06	C5orf35	NM_001171990; NM_153706; NP_001165461; NP_714917	133383	ILMN_1757636	5	56205087	56221359	+	40332	downstream
rs2662016	620	5	56269047	+	Imp	129	G	A	0.197674419	-0.508815368	0.10392363	9.78e-07	C5orf35	NM_001171990; NM_153706; NP_001165461; NP_714917	133383	ILMN_1757636	5	56205087	56221359	+	47688	downstream
rs2662015	620	5	56270181	+	Imp	129	G	T	0.23255814	-0.466868954	0.097533403	1.69e-06	C5orf35	NM_001171990; NM_153706; NP_001165461; NP_714917	133383	ILMN_1757636	5	56205087	56221359	+	48822	downstream
rs2441132	620	5	56270724	+	Imp	129	T	C	0.23255814	-0.466868954	0.097533403	1.69e-06	C5orf35	NM_001171990; NM_153706; NP_001165461; NP_714917	133383	ILMN_1757636	5	56205087	56221359	+	49365	downstream
rs7736675	620	5	56273400	+	Imp	129	T	C	0.23255814	-0.466868954	0.097533403	1.69e-06	C5orf35	NM_001171990; NM_153706; NP_001165461; NP_714917	133383	ILMN_1757636	5	56205087	56221359	+	52041	downstream
rs7736842	620	5	56273488	+	Imp	129	T	A	0.23255814	-0.466868954	0.097533403	1.69e-06	C5orf35	NM_001171990; NM_153706; NP_001165461; NP_714917	133383	ILMN_1757636	5	56205087	56221359	+	52129	downstream
rs1573998	620	5	56276493	+	Imp	129	T	C	0.23255814	-0.466868954	0.097533403	1.69e-06	C5orf35	NM_001171990; NM_153706; NP_001165461; NP_714917	133383	ILMN_1757636	5	56205087	56221359	+	55134	downstream
rs577388	645	6	86100832	+	Gen	129	A	G	0.240310078	-0.350546335	0.082417498	2.11e-05	C6orf160	NR_003038	387066	ILMN_1653794	6	86386725	86388451	-	285893	downstream
rs9450273	739	6	86137888	-	Gen	129	A	G	0.465116279	0.52755561	0.072980377	4.88e-13	C6orf160	NR_003038	387066	ILMN_1653794	6	86386725	86388451	-	248837	downstream
rs6931295	739	6	86144875	-	Gen	125	A	G	0.324	-0.36325921	0.074941287	1.25e-06	C6orf160	NR_003038	387066	ILMN_1653794	6	86386725	86388451	-	241850	downstream
rs10944128	739	6	86180732	+	Gen	129	A	C	0.480620155	-0.54584593	0.072700987	6e-14	C6orf160	NR_003038	387066	ILMN_1653794	6	86386725	86388451	-	205993	downstream
rs4593336	739	6	86181931	+	Gen	129	A	G	0.360465116	-0.412685245	0.070767027	5.49e-09	C6orf160	NR_003038	387066	ILMN_1653794	6	86386725	86388451	-	204794	downstream
rs3812138	739	6	86199233	+	Gen	129	A	G	0.30620155	-0.376372638	0.075537415	6.27e-07	C6orf160	NR_003038	387066	ILMN_1653794	6	86386725	86388451	-	187492	downstream
rs6922	739	6	86205323	-	Gen	129	A	C	0.34496124	-0.427114257	0.073487402	6.17e-09	C6orf160	NR_003038	387066	ILMN_1653794	6	86386725	86388451	-	181402	downstream
rs6909767	739	6	86228109	+	Gen	128	G	A	0.39453125	-0.45975977	0.069136417	2.93e-11	C6orf160	NR_003038	387066	ILMN_1653794	6	86386725	86388451	-	158616	downstream
rs7452605	739	6	86240951	+	Gen	124	A	G	0.342741935	-0.404374056	0.074589991	5.92e-08	C6orf160	NR_003038	387066	ILMN_1653794	6	86386725	86388451	-	145774	downstream
rs4296866	739	6	86279737	-	Gen	129	A	G	0.441860465	0.397553779	0.071182411	2.34e-08	C6orf160	NR_003038	387066	ILMN_1653794	6	86386725	86388451	-	106988	downstream
rs2842608	739	6	86295858	+	Gen	129	A	C	0.34496124	-0.427114257	0.073487402	6.17e-09	C6orf160	NR_003038	387066	ILMN_1653794	6	86386725	86388451	-	90867	downstream
rs12212560	739	6	86342679	+	Gen	129	A	G	0.391472868	-0.463527069	0.069632824	2.8e-11	C6orf160	NR_003038	387066	ILMN_1653794	6	86386725	86388451	-	44046	downstream
rs9444361	739	6	86400900	-	Gen	129	G	A	0.348837209	-0.41923195	0.07374491	1.31e-08	C6orf160	NR_003038	387066	ILMN_1653794	6	86386725	86388451	-	-12449	upstream
rs7752502	739	6	86410651	-	Gen	129	G	A	0.395348837	-0.459359561	0.068844437	2.52e-11	C6orf160	NR_003038	387066	ILMN_1653794	6	86386725	86388451	-	-22200	upstream
rs2475787	635	6	86415236	-	Gen	128	A	G	0.44921875	-0.403790388	0.070996933	1.29e-08	C6orf160	NR_003038	387066	ILMN_1653794	6	86386725	86388451	-	-26785	upstream
rs1414201	739	6	86500316	+	Gen	129	A	G	0.325581395	-0.388887098	0.069984152	2.75e-08	C6orf160	NR_003038	387066	ILMN_1653794	6	86386725	86388451	-	-111865	upstream
rs2121594	739	6	86576854	-	Gen	129	A	G	0.313953488	-0.419067617	0.071862513	5.49e-09	C6orf160	NR_003038	387066	ILMN_1653794	6	86386725	86388451	-	-188403	upstream
rs10455449	739	6	86592226	+	Gen	129	G	A	0.317829457	-0.401601204	0.070812822	1.42e-08	C6orf160	NR_003038	387066	ILMN_1653794	6	86386725	86388451	-	-203775	upstream
rs6454505	739	6	86592362	-	Gen	129	A	C	0.418604651	-0.442439211	0.070987657	4.59e-10	C6orf160	NR_003038	387066	ILMN_1653794	6	86386725	86388451	-	-203911	upstream
rs12200330	739	6	86656653	+	Gen	129	A	G	0.317829457	-0.401601204	0.070812822	1.42e-08	C6orf160	NR_003038	387066	ILMN_1653794	6	86386725	86388451	-	-268202	upstream
rs12199516	739	6	86726221	+	Gen	126	A	G	0.325396825	-0.417425918	0.072329344	7.87e-09	C6orf160	NR_003038	387066	ILMN_1653794	6	86386725	86388451	-	-337770	upstream
rs7763210	739	6	86808618	-	Gen	129	A	G	0.34496124	-0.400644178	0.074845957	8.65e-08	C6orf160	NR_003038	387066	ILMN_1653794	6	86386725	86388451	-	-420167	upstream
rs1413724	739	6	86814549	+	Gen	129	A	G	0.34496124	-0.400644178	0.074845957	8.65e-08	C6orf160	NR_003038	387066	ILMN_1653794	6	86386725	86388451	-	-426098	upstream
rs7775853	645	6	86100916	+	Imp	129	A	G	0.240310078	-0.350546335	0.082417498	2.11e-05	C6orf160	NR_003038	387066	ILMN_1653794	6	86386725	86388451	-	285809	downstream
rs615848	645	6	86101894	+	Imp	129	T	G	0.240310078	-0.350546335	0.082417498	2.11e-05	C6orf160	NR_003038	387066	ILMN_1653794	6	86386725	86388451	-	284831	downstream
rs7765636	739	6	86136661	+	Imp	129	A	G	0.313953488	-0.35728674	0.073131381	1.03e-06	C6orf160	NR_003038	387066	ILMN_1653794	6	86386725	86388451	-	250064	downstream
rs4707207	739	6	86185343	+	Imp	129	C	G	0.302325581	-0.364977351	0.075382102	1.29e-06	C6orf160	NR_003038	387066	ILMN_1653794	6	86386725	86388451	-	201382	downstream
rs4431401	739	6	86189520	+	Imp	129	T	C	0.476744186	-0.544411985	0.072122624	4.41e-14	C6orf160	NR_003038	387066	ILMN_1653794	6	86386725	86388451	-	197205	downstream
rs9450282	739	6	86195298	+	Imp	129	A	G	0.352713178	-0.405189764	0.070269076	8.1e-09	C6orf160	NR_003038	387066	ILMN_1653794	6	86386725	86388451	-	191427	downstream
rs9450285	739	6	86208096	+	Imp	129	A	G	0.480620155	-0.534163042	0.071454011	7.68e-14	C6orf160	NR_003038	387066	ILMN_1653794	6	86386725	86388451	-	178629	downstream
rs9450288	739	6	86221586	+	Imp	129	T	A	0.5	0.461871732	0.069589279	3.2e-11	C6orf160	NR_003038	387066	ILMN_1653794	6	86386725	86388451	-	165139	downstream
rs6454472	739	6	86224053	+	Imp	129	T	G	0.488372093	-0.526508726	0.071378777	1.63e-13	C6orf160	NR_003038	387066	ILMN_1653794	6	86386725	86388451	-	162672	downstream
rs9344532	739	6	86234070	+	Imp	129	A	G	0.372093023	-0.388828638	0.072860244	9.47e-08	C6orf160	NR_003038	387066	ILMN_1653794	6	86386725	86388451	-	152655	downstream
rs9344533	739	6	86236188	+	Imp	129	C	A	0.395348837	-0.459359561	0.068844437	2.52e-11	C6orf160	NR_003038	387066	ILMN_1653794	6	86386725	86388451	-	150537	downstream
rs4351223	739	6	86237797	+	Imp	129	A	G	0.34496124	-0.427114257	0.073487402	6.17e-09	C6orf160	NR_003038	387066	ILMN_1653794	6	86386725	86388451	-	148928	downstream
rs4441928	739	6	86241894	+	Imp	129	T	C	0.352713178	-0.411247537	0.072700987	1.54e-08	C6orf160	NR_003038	387066	ILMN_1653794	6	86386725	86388451	-	144831	downstream
rs9444352	739	6	86257535	+	Imp	129	C	A	0.472868217	-0.547981863	0.072820332	5.27e-14	C6orf160	NR_003038	387066	ILMN_1653794	6	86386725	86388451	-	129190	downstream
rs7766485	739	6	86263555	+	Imp	129	T	C	0.472868217	-0.547981863	0.072820332	5.27e-14	C6orf160	NR_003038	387066	ILMN_1653794	6	86386725	86388451	-	123170	downstream
rs7771612	739	6	86264374	+	Imp	129	T	G	0.391472868	-0.463527069	0.069632824	2.8e-11	C6orf160	NR_003038	387066	ILMN_1653794	6	86386725	86388451	-	122351	downstream
rs7742691	739	6	86278691	+	Imp	129	T	C	0.391472868	-0.463527069	0.069632824	2.8e-11	C6orf160	NR_003038	387066	ILMN_1653794	6	86386725	86388451	-	108034	downstream
rs2842611	739	6	86302034	+	Imp	129	G	A	0.472868217	-0.547981863	0.072820332	5.27e-14	C6orf160	NR_003038	387066	ILMN_1653794	6	86386725	86388451	-	84691	downstream
rs2842612	739	6	86303091	+	Imp	129	A	G	0.34496124	-0.427114257	0.073487402	6.17e-09	C6orf160	NR_003038	387066	ILMN_1653794	6	86386725	86388451	-	83634	downstream
rs2758840	739	6	86304625	+	Imp	129	C	A	0.34496124	-0.427114257	0.073487402	6.17e-09	C6orf160	NR_003038	387066	ILMN_1653794	6	86386725	86388451	-	82100	downstream
rs9362230	739	6	86305013	+	Imp	129	A	G	0.34496124	-0.427114257	0.073487402	6.17e-09	C6orf160	NR_003038	387066	ILMN_1653794	6	86386725	86388451	-	81712	downstream
rs2842613	739	6	86305702	+	Imp	129	A	G	0.34496124	-0.427114257	0.073487402	6.17e-09	C6orf160	NR_003038	387066	ILMN_1653794	6	86386725	86388451	-	81023	downstream
rs2842614	739	6	86306069	+	Imp	129	T	G	0.399224806	-0.450910825	0.069166816	7.07e-11	C6orf160	NR_003038	387066	ILMN_1653794	6	86386725	86388451	-	80656	downstream
rs2758842	739	6	86308731	+	Imp	129	G	A	0.391472868	-0.463527069	0.069632824	2.8e-11	C6orf160	NR_003038	387066	ILMN_1653794	6	86386725	86388451	-	77994	downstream
rs2842600	739	6	86325632	+	Imp	129	T	C	0.472868217	-0.547981863	0.072820332	5.27e-14	C6orf160	NR_003038	387066	ILMN_1653794	6	86386725	86388451	-	61093	downstream
rs2758845	739	6	86334848	+	Imp	129	T	C	0.391472868	-0.463527069	0.069632824	2.8e-11	C6orf160	NR_003038	387066	ILMN_1653794	6	86386725	86388451	-	51877	downstream
rs2842604	739	6	86336300	+	Imp	129	G	T	0.356589147	-0.397713157	0.071709696	2.92e-08	C6orf160	NR_003038	387066	ILMN_1653794	6	86386725	86388451	-	50425	downstream
rs2842607	739	6	86345039	+	Imp	129	C	T	0.356589147	-0.397713157	0.071709696	2.92e-08	C6orf160	NR_003038	387066	ILMN_1653794	6	86386725	86388451	-	41686	downstream
rs2758848	739	6	86347605	+	Imp	129	T	C	0.472868217	-0.547981863	0.072820332	5.27e-14	C6orf160	NR_003038	387066	ILMN_1653794	6	86386725	86388451	-	39120	downstream
rs2758847	739	6	86349103	+	Imp	129	C	T	0.356589147	-0.397713157	0.071709696	2.92e-08	C6orf160	NR_003038	387066	ILMN_1653794	6	86386725	86388451	-	37622	downstream
rs2758846	739	6	86349570	+	Imp	129	C	T	0.364341085	-0.389368313	0.072258613	7.1e-08	C6orf160	NR_003038	387066	ILMN_1653794	6	86386725	86388451	-	37155	downstream
rs3812133	739	6	86354411	+	Imp	129	T	C	0.356589147	-0.397713157	0.071709696	2.92e-08	C6orf160	NR_003038	387066	ILMN_1653794	6	86386725	86388451	-	32314	downstream
rs9351065	739	6	86360428	+	Imp	129	G	A	0.356589147	-0.397713157	0.071709696	2.92e-08	C6orf160	NR_003038	387066	ILMN_1653794	6	86386725	86388451	-	26297	downstream
rs2783171	739	6	86382765	+	Imp	129	C	T	0.360465116	-0.407545159	0.07197777	1.5e-08	C6orf160	NR_003038	387066	ILMN_1653794	6	86386725	86388451	-	3960	downstream
rs1059307	739	6	86387888	+	Imp	129	G	T	0.480620155	-0.537918176	0.072700987	1.37e-13	C6orf160	NR_003038	387066	ILMN_1653794	6	86386725	86388451	-	0	inside
rs2475792	739	6	86392102	+	Imp	129	C	T	0.399224806	-0.449859078	0.069166816	7.82e-11	C6orf160	NR_003038	387066	ILMN_1653794	6	86386725	86388451	-	-3651	upstream
rs9344542	739	6	86393905	+	Imp	129	C	T	0.399224806	-0.449859078	0.069166816	7.82e-11	C6orf160	NR_003038	387066	ILMN_1653794	6	86386725	86388451	-	-5454	upstream
rs9353327	739	6	86394066	+	Imp	129	T	C	0.399224806	-0.449859078	0.069166816	7.82e-11	C6orf160	NR_003038	387066	ILMN_1653794	6	86386725	86388451	-	-5615	upstream
rs2484355	739	6	86394403	+	Imp	129	A	G	0.364341085	-0.39565656	0.072258613	4.36e-08	C6orf160	NR_003038	387066	ILMN_1653794	6	86386725	86388451	-	-5952	upstream
rs1173419	739	6	86402163	+	Imp	129	C	T	0.399224806	-0.454099905	0.069166816	5.19e-11	C6orf160	NR_003038	387066	ILMN_1653794	6	86386725	86388451	-	-13712	upstream
rs1173417	739	6	86403941	+	Imp	129	C	T	0.399224806	-0.454099905	0.069166816	5.19e-11	C6orf160	NR_003038	387066	ILMN_1653794	6	86386725	86388451	-	-15490	upstream
rs1173416	739	6	86415813	+	Imp	129	A	G	0.468992248	0.473680204	0.071033882	2.59e-11	C6orf160	NR_003038	387066	ILMN_1653794	6	86386725	86388451	-	-27362	upstream
rs7755996	739	6	86423720	+	Imp	129	C	T	0.449612403	-0.406056956	0.068659845	3.34e-09	C6orf160	NR_003038	387066	ILMN_1653794	6	86386725	86388451	-	-35269	upstream
rs7742201	739	6	86432930	+	Imp	129	G	A	0.360465116	-0.407545159	0.07197777	1.5e-08	C6orf160	NR_003038	387066	ILMN_1653794	6	86386725	86388451	-	-44479	upstream
rs6454486	739	6	86433587	+	Imp	129	C	T	0.360465116	-0.407545159	0.07197777	1.5e-08	C6orf160	NR_003038	387066	ILMN_1653794	6	86386725	86388451	-	-45136	upstream
rs6454487	739	6	86446868	+	Imp	129	T	C	0.325581395	-0.388887098	0.069984152	2.75e-08	C6orf160	NR_003038	387066	ILMN_1653794	6	86386725	86388451	-	-58417	upstream
rs11755642	739	6	86450066	+	Imp	129	C	A	0.325581395	-0.388887098	0.069984152	2.75e-08	C6orf160	NR_003038	387066	ILMN_1653794	6	86386725	86388451	-	-61615	upstream
rs10944137	739	6	86454314	+	Imp	129	T	C	0.325581395	-0.388887098	0.069984152	2.75e-08	C6orf160	NR_003038	387066	ILMN_1653794	6	86386725	86388451	-	-65863	upstream
rs12212480	739	6	86458777	+	Imp	129	G	T	0.325581395	-0.388887098	0.069984152	2.75e-08	C6orf160	NR_003038	387066	ILMN_1653794	6	86386725	86388451	-	-70326	upstream
rs1335442	739	6	86466692	+	Imp	129	T	C	0.325581395	-0.388887098	0.069984152	2.75e-08	C6orf160	NR_003038	387066	ILMN_1653794	6	86386725	86388451	-	-78241	upstream
rs12192546	739	6	86476484	+	Imp	129	A	G	0.325581395	-0.388887098	0.069984152	2.75e-08	C6orf160	NR_003038	387066	ILMN_1653794	6	86386725	86388451	-	-88033	upstream
rs6454492	739	6	86483214	+	Imp	129	G	T	0.410852713	-0.416724361	0.071397563	5.33e-09	C6orf160	NR_003038	387066	ILMN_1653794	6	86386725	86388451	-	-94763	upstream
rs12213431	739	6	86500956	+	Imp	129	G	A	0.325581395	-0.388887098	0.069984152	2.75e-08	C6orf160	NR_003038	387066	ILMN_1653794	6	86386725	86388451	-	-112505	upstream
rs1545376	739	6	86504582	+	Imp	129	G	C	0.325581395	-0.388887098	0.069984152	2.75e-08	C6orf160	NR_003038	387066	ILMN_1653794	6	86386725	86388451	-	-116131	upstream
rs11758508	739	6	86506878	+	Imp	129	T	C	0.325581395	-0.388887098	0.069984152	2.75e-08	C6orf160	NR_003038	387066	ILMN_1653794	6	86386725	86388451	-	-118427	upstream
rs11755048	739	6	86514334	+	Imp	129	T	A	0.325581395	-0.360545748	0.069984152	2.58e-07	C6orf160	NR_003038	387066	ILMN_1653794	6	86386725	86388451	-	-125883	upstream
rs9450333	739	6	86519755	+	Imp	129	C	T	0.410852713	-0.446222044	0.071397563	4.11e-10	C6orf160	NR_003038	387066	ILMN_1653794	6	86386725	86388451	-	-131304	upstream
rs12216074	739	6	86520002	+	Imp	129	G	C	0.325581395	-0.388887098	0.069984152	2.75e-08	C6orf160	NR_003038	387066	ILMN_1653794	6	86386725	86388451	-	-131551	upstream
rs1414199	739	6	86522370	+	Imp	129	C	T	0.325581395	-0.388887098	0.069984152	2.75e-08	C6orf160	NR_003038	387066	ILMN_1653794	6	86386725	86388451	-	-133919	upstream
rs10455448	739	6	86533611	+	Imp	129	G	T	0.325581395	-0.388887098	0.069984152	2.75e-08	C6orf160	NR_003038	387066	ILMN_1653794	6	86386725	86388451	-	-145160	upstream
rs2324839	739	6	86536942	+	Imp	129	C	T	0.325581395	-0.388887098	0.069984152	2.75e-08	C6orf160	NR_003038	387066	ILMN_1653794	6	86386725	86388451	-	-148491	upstream
rs1447160	739	6	86546123	+	Imp	129	A	G	0.317829457	-0.41377906	0.072025958	9.2e-09	C6orf160	NR_003038	387066	ILMN_1653794	6	86386725	86388451	-	-157672	upstream
rs13219504	739	6	86556917	+	Imp	129	A	G	0.313953488	-0.419067617	0.071862513	5.49e-09	C6orf160	NR_003038	387066	ILMN_1653794	6	86386725	86388451	-	-168466	upstream
rs11752180	739	6	86573165	+	Imp	129	C	T	0.313953488	-0.419067617	0.071862513	5.49e-09	C6orf160	NR_003038	387066	ILMN_1653794	6	86386725	86388451	-	-184714	upstream
rs7739241	739	6	86575796	+	Imp	129	G	A	0.313953488	-0.419067617	0.071862513	5.49e-09	C6orf160	NR_003038	387066	ILMN_1653794	6	86386725	86388451	-	-187345	upstream
rs12664634	739	6	86579414	+	Imp	129	G	A	0.399224806	-0.472286677	0.072730768	8.38e-11	C6orf160	NR_003038	387066	ILMN_1653794	6	86386725	86388451	-	-190963	upstream
rs16876529	739	6	86591202	+	Imp	129	C	T	0.317829457	-0.379891673	0.070812822	8.11e-08	C6orf160	NR_003038	387066	ILMN_1653794	6	86386725	86388451	-	-202751	upstream
rs2166664	739	6	86596622	+	Imp	129	C	T	0.403100775	-0.455484353	0.071852934	2.31e-10	C6orf160	NR_003038	387066	ILMN_1653794	6	86386725	86388451	-	-208171	upstream
rs12664335	739	6	86597774	+	Imp	129	C	T	0.317829457	-0.401601204	0.070812822	1.42e-08	C6orf160	NR_003038	387066	ILMN_1653794	6	86386725	86388451	-	-209323	upstream
rs12192992	739	6	86609915	+	Imp	129	G	A	0.317829457	-0.401601204	0.070812822	1.42e-08	C6orf160	NR_003038	387066	ILMN_1653794	6	86386725	86388451	-	-221464	upstream
rs4707239	739	6	86610717	+	Imp	129	T	G	0.317829457	-0.401601204	0.070812822	1.42e-08	C6orf160	NR_003038	387066	ILMN_1653794	6	86386725	86388451	-	-222266	upstream
rs7766645	739	6	86622238	+	Imp	129	G	T	0.317829457	-0.401601204	0.070812822	1.42e-08	C6orf160	NR_003038	387066	ILMN_1653794	6	86386725	86388451	-	-233787	upstream
rs10944161	739	6	86630376	+	Imp	129	C	A	0.317829457	-0.401601204	0.070812822	1.42e-08	C6orf160	NR_003038	387066	ILMN_1653794	6	86386725	86388451	-	-241925	upstream
rs12663690	739	6	86640162	+	Imp	129	G	C	0.317829457	-0.401601204	0.070812822	1.42e-08	C6orf160	NR_003038	387066	ILMN_1653794	6	86386725	86388451	-	-251711	upstream
rs7747824	739	6	86647106	+	Imp	129	A	G	0.321705426	-0.396492591	0.070978423	2.32e-08	C6orf160	NR_003038	387066	ILMN_1653794	6	86386725	86388451	-	-258655	upstream
rs1962716	739	6	86648436	+	Imp	129	T	C	0.317829457	-0.401601204	0.070812822	1.42e-08	C6orf160	NR_003038	387066	ILMN_1653794	6	86386725	86388451	-	-259985	upstream
rs1018184	739	6	86648475	+	Imp	129	G	T	0.317829457	-0.401601204	0.070812822	1.42e-08	C6orf160	NR_003038	387066	ILMN_1653794	6	86386725	86388451	-	-260024	upstream
rs10498958	739	6	86649705	+	Imp	129	G	A	0.317829457	-0.401601204	0.070812822	1.42e-08	C6orf160	NR_003038	387066	ILMN_1653794	6	86386725	86388451	-	-261254	upstream
rs2816822	739	6	86658292	+	Imp	129	G	A	0.403100775	-0.455484353	0.071852934	2.31e-10	C6orf160	NR_003038	387066	ILMN_1653794	6	86386725	86388451	-	-269841	upstream
rs2812972	739	6	86669880	+	Imp	129	G	A	0.317829457	-0.401601204	0.070812822	1.42e-08	C6orf160	NR_003038	387066	ILMN_1653794	6	86386725	86388451	-	-281429	upstream
rs12208227	739	6	86670944	+	Imp	129	A	C	0.317829457	-0.401601204	0.070812822	1.42e-08	C6orf160	NR_003038	387066	ILMN_1653794	6	86386725	86388451	-	-282493	upstream
rs791856	739	6	86681841	+	Imp	129	A	G	0.317829457	-0.401601204	0.070812822	1.42e-08	C6orf160	NR_003038	387066	ILMN_1653794	6	86386725	86388451	-	-293390	upstream
rs10944169	739	6	86683036	+	Imp	129	A	G	0.317829457	-0.401601204	0.070812822	1.42e-08	C6orf160	NR_003038	387066	ILMN_1653794	6	86386725	86388451	-	-294585	upstream
rs12190598	739	6	86686074	+	Imp	129	C	G	0.317829457	-0.401601204	0.070812822	1.42e-08	C6orf160	NR_003038	387066	ILMN_1653794	6	86386725	86388451	-	-297623	upstream
rs2816815	739	6	86691656	+	Imp	129	A	G	0.317829457	-0.401601204	0.070812822	1.42e-08	C6orf160	NR_003038	387066	ILMN_1653794	6	86386725	86388451	-	-303205	upstream
rs11755864	739	6	86691791	+	Imp	129	G	A	0.317829457	-0.401601204	0.070812822	1.42e-08	C6orf160	NR_003038	387066	ILMN_1653794	6	86386725	86388451	-	-303340	upstream
rs1577917	739	6	86691940	+	Imp	129	T	C	0.317829457	-0.401601204	0.070812822	1.42e-08	C6orf160	NR_003038	387066	ILMN_1653794	6	86386725	86388451	-	-303489	upstream
rs34581302	739	6	86705948	+	Imp	129	A	G	0.317829457	-0.401601204	0.070812822	1.42e-08	C6orf160	NR_003038	387066	ILMN_1653794	6	86386725	86388451	-	-317497	upstream
rs11758849	739	6	86708262	+	Imp	129	T	G	0.317829457	-0.401601204	0.070812822	1.42e-08	C6orf160	NR_003038	387066	ILMN_1653794	6	86386725	86388451	-	-319811	upstream
rs13217384	739	6	86720000	+	Imp	129	C	G	0.317829457	-0.401601204	0.070812822	1.42e-08	C6orf160	NR_003038	387066	ILMN_1653794	6	86386725	86388451	-	-331549	upstream
rs6454513	739	6	86720049	+	Imp	129	C	A	0.317829457	-0.401601204	0.070812822	1.42e-08	C6orf160	NR_003038	387066	ILMN_1653794	6	86386725	86388451	-	-331598	upstream
rs12212733	739	6	86726013	+	Imp	129	G	A	0.317829457	-0.401601204	0.070812822	1.42e-08	C6orf160	NR_003038	387066	ILMN_1653794	6	86386725	86388451	-	-337562	upstream
rs955196	739	6	86729951	+	Imp	129	C	A	0.317829457	-0.391364475	0.06965899	1.93e-08	C6orf160	NR_003038	387066	ILMN_1653794	6	86386725	86388451	-	-341500	upstream
rs11756621	739	6	86740063	+	Imp	129	A	G	0.317829457	-0.391364475	0.06965899	1.93e-08	C6orf160	NR_003038	387066	ILMN_1653794	6	86386725	86388451	-	-351612	upstream
rs1415749	739	6	86779084	+	Imp	129	C	A	0.410852713	-0.442518138	0.070215388	2.93e-10	C6orf160	NR_003038	387066	ILMN_1653794	6	86386725	86388451	-	-390633	upstream
rs2782263	739	6	86791307	+	Imp	129	C	T	0.42248062	-0.44074531	0.069090054	1.78e-10	C6orf160	NR_003038	387066	ILMN_1653794	6	86386725	86388451	-	-402856	upstream
rs12706333	743	7	120897650	-	Gen	129	A	G	0.418604651	-0.201895242	0.048147731	2.75e-05	C7orf58	NM_001105533; NM_024913; NP_001099003; NP_079189	79974	ILMN_3184724	7	120628751	120937498	+	0	inside
rs10953934	743	7	120901695	+	Gen	129	A	G	0.337209302	-0.263456216	0.051709655	3.49e-07	C7orf58	NM_001105533; NM_024913; NP_001099003; NP_079189	79974	ILMN_3184724	7	120628751	120937498	+	0	inside
rs798907	743	7	120915268	-	Gen	129	A	C	0.341085271	-0.255899833	0.053684468	1.87e-06	C7orf58	NM_001105533; NM_024913; NP_001099003; NP_079189	79974	ILMN_3184724	7	120628751	120937498	+	0	inside
rs1534014	743	7	120883281	+	Imp	129	C	A	0.414728682	-0.201570881	0.047918722	2.59e-05	C7orf58	NM_001105533; NM_024913; NP_001099003; NP_079189	79974	ILMN_3184724	7	120628751	120937498	+	0	inside
rs10808961	767	8	42334926	+	Gen	129	A	G	0.356589147	0.239334016	0.056529791	2.3e-05	C8orf40	NM_001135674; NM_001135675; NM_001135676; NM_138436; NP_001129146; NP_001129147; NP_001129148; NP_612445	114926	ILMN_1677385	8	42396298	42408140	+	-61372	upstream
rs4737046	767	8	42340942	-	Gen	129	G	A	0.375968992	0.243945469	0.055830106	1.25e-05	C8orf40	NM_001135674; NM_001135675; NM_001135676; NM_138436; NP_001129146; NP_001129147; NP_001129148; NP_612445	114926	ILMN_1677385	8	42396298	42408140	+	-55356	upstream
rs4368963	767	8	42344238	-	Gen	129	A	C	0.372093023	0.253112315	0.056457322	7.35e-06	C8orf40	NM_001135674; NM_001135675; NM_001135676; NM_138436; NP_001129146; NP_001129147; NP_001129148; NP_612445	114926	ILMN_1677385	8	42396298	42408140	+	-52060	upstream
rs9643888	767	8	42352007	-	Gen	129	G	A	0.410852713	0.320459549	0.063328063	4.19e-07	C8orf40	NM_001135674; NM_001135675; NM_001135676; NM_138436; NP_001129146; NP_001129147; NP_001129148; NP_612445	114926	ILMN_1677385	8	42396298	42408140	+	-44291	upstream
rs7818789	767	8	42354257	-	Gen	129	A	G	0.414728682	0.305830157	0.062535805	1.01e-06	C8orf40	NM_001135674; NM_001135675; NM_001135676; NM_138436; NP_001129146; NP_001129147; NP_001129148; NP_612445	114926	ILMN_1677385	8	42396298	42408140	+	-42041	upstream
rs2923428	767	8	42388301	-	Gen	129	A	G	0.372093023	0.369958723	0.064777669	1.12e-08	C8orf40	NM_001135674; NM_001135675; NM_001135676; NM_138436; NP_001129146; NP_001129147; NP_001129148; NP_612445	114926	ILMN_1677385	8	42396298	42408140	+	-7997	upstream
rs2974354	767	8	42413943	+	Gen	129	A	G	0.395348837	0.341001692	0.064276993	1.13e-07	C8orf40	NM_001135674; NM_001135675; NM_001135676; NM_138436; NP_001129146; NP_001129147; NP_001129148; NP_612445	114926	ILMN_1677385	8	42396298	42408140	+	5803	downstream
rs12677427	767	8	42414226	+	Gen	128	T	A	0.40625	0.347541422	0.064409165	6.82e-08	C8orf40	NM_001135674; NM_001135675; NM_001135676; NM_138436; NP_001129146; NP_001129147; NP_001129148; NP_612445	114926	ILMN_1677385	8	42396298	42408140	+	6086	downstream
rs2974342	767	8	42436651	-	Gen	129	A	C	0.375968992	0.371448569	0.065097857	1.16e-08	C8orf40	NM_001135674; NM_001135675; NM_001135676; NM_138436; NP_001129146; NP_001129147; NP_001129148; NP_612445	114926	ILMN_1677385	8	42396298	42408140	+	28511	downstream
rs2356610	767	8	42446238	-	Gen	127	A	C	0.393700787	0.340743525	0.064711558	1.4e-07	C8orf40	NM_001135674; NM_001135675; NM_001135676; NM_138436; NP_001129146; NP_001129147; NP_001129148; NP_612445	114926	ILMN_1677385	8	42396298	42408140	+	38098	downstream
rs2167338	767	8	42455079	+	Gen	123	A	G	0.390243902	0.333205772	0.068017655	9.64e-07	C8orf40	NM_001135674; NM_001135675; NM_001135676; NM_138436; NP_001129146; NP_001129147; NP_001129148; NP_612445	114926	ILMN_1677385	8	42396298	42408140	+	46939	downstream
rs7817540	767	8	42340907	+	Imp	129	C	T	0.375968992	0.243945469	0.055830106	1.25e-05	C8orf40	NM_001135674; NM_001135675; NM_001135676; NM_138436; NP_001129146; NP_001129147; NP_001129148; NP_612445	114926	ILMN_1677385	8	42396298	42408140	+	-55391	upstream
rs4641053	767	8	42352161	+	Imp	129	A	G	0.418604651	0.302186381	0.062923641	1.57e-06	C8orf40	NM_001135674; NM_001135675; NM_001135676; NM_138436; NP_001129146; NP_001129147; NP_001129148; NP_612445	114926	ILMN_1677385	8	42396298	42408140	+	-44137	upstream
rs2272685	767	8	42354102	+	Imp	129	T	C	0.410852713	0.320459549	0.063328063	4.19e-07	C8orf40	NM_001135674; NM_001135675; NM_001135676; NM_138436; NP_001129146; NP_001129147; NP_001129148; NP_612445	114926	ILMN_1677385	8	42396298	42408140	+	-42196	upstream
rs4737048	767	8	42359035	+	Imp	129	T	G	0.410852713	0.320459549	0.063328063	4.19e-07	C8orf40	NM_001135674; NM_001135675; NM_001135676; NM_138436; NP_001129146; NP_001129147; NP_001129148; NP_612445	114926	ILMN_1677385	8	42396298	42408140	+	-37263	upstream
rs6980507	767	8	42383084	+	Imp	129	A	G	0.391472868	0.357983188	0.065188769	3.99e-08	C8orf40	NM_001135674; NM_001135675; NM_001135676; NM_138436; NP_001129146; NP_001129147; NP_001129148; NP_612445	114926	ILMN_1677385	8	42396298	42408140	+	-13214	upstream
rs2923427	767	8	42385748	+	Imp	129	A	C	0.395348837	0.341001692	0.064276993	1.13e-07	C8orf40	NM_001135674; NM_001135675; NM_001135676; NM_138436; NP_001129146; NP_001129147; NP_001129148; NP_612445	114926	ILMN_1677385	8	42396298	42408140	+	-10550	upstream
rs2923430	767	8	42391195	+	Imp	129	T	C	0.391472868	0.357983188	0.065188769	3.99e-08	C8orf40	NM_001135674; NM_001135675; NM_001135676; NM_138436; NP_001129146; NP_001129147; NP_001129148; NP_612445	114926	ILMN_1677385	8	42396298	42408140	+	-5103	upstream
rs2974340	767	8	42397731	+	Imp	129	T	C	0.372093023	0.369958723	0.064777669	1.12e-08	C8orf40	NM_001135674; NM_001135675; NM_001135676; NM_138436; NP_001129146; NP_001129147; NP_001129148; NP_612445	114926	ILMN_1677385	8	42396298	42408140	+	0	inside
rs2974349	767	8	42404040	+	Imp	129	C	T	0.372093023	0.369958723	0.064777669	1.12e-08	C8orf40	NM_001135674; NM_001135675; NM_001135676; NM_138436; NP_001129146; NP_001129147; NP_001129148; NP_612445	114926	ILMN_1677385	8	42396298	42408140	+	0	inside
rs2923446	767	8	42404177	+	Imp	129	G	A	0.395348837	0.341001692	0.064276993	1.13e-07	C8orf40	NM_001135674; NM_001135675; NM_001135676; NM_138436; NP_001129146; NP_001129147; NP_001129148; NP_612445	114926	ILMN_1677385	8	42396298	42408140	+	0	inside
rs2974352	767	8	42408483	+	Imp	129	C	T	0.387596899	0.356620764	0.066151055	7.01e-08	C8orf40	NM_001135674; NM_001135675; NM_001135676; NM_138436; NP_001129146; NP_001129147; NP_001129148; NP_612445	114926	ILMN_1677385	8	42396298	42408140	+	343	downstream
rs2923437	767	8	42425399	+	Imp	129	A	C	0.395348837	0.341001692	0.064276993	1.13e-07	C8orf40	NM_001135674; NM_001135675; NM_001135676; NM_138436; NP_001129146; NP_001129147; NP_001129148; NP_612445	114926	ILMN_1677385	8	42396298	42408140	+	17259	downstream
rs2923441	767	8	42429937	+	Imp	129	T	G	0.395348837	0.341001692	0.064276993	1.13e-07	C8orf40	NM_001135674; NM_001135675; NM_001135676; NM_138436; NP_001129146; NP_001129147; NP_001129148; NP_612445	114926	ILMN_1677385	8	42396298	42408140	+	21797	downstream
rs10119795	771	9	100637339	-	Gen	129	A	G	0.441860465	0.195234661	0.042948038	5.47e-06	C9orf156	NM_016481; NP_057565	51531	ILMN_1700028	9	100666772	100684852	-	29433	downstream
rs6586	771	9	100666931	-	Gen	129	A	G	0.410852713	0.207776077	0.043798798	2.1e-06	C9orf156	NM_016481; NP_057565	51531	ILMN_1700028	9	100666772	100684852	-	0	inside
rs1561958	771	9	100669799	-	Gen	123	A	C	0.410569106	0.215637127	0.045734509	2.42e-06	C9orf156	NM_016481; NP_057565	51531	ILMN_1700028	9	100666772	100684852	-	0	inside
rs7357707	771	9	100630949	+	Imp	129	T	G	0.441860465	0.195234661	0.042948038	5.47e-06	C9orf156	NM_016481; NP_057565	51531	ILMN_1700028	9	100666772	100684852	-	35823	downstream
rs903603	779	9	27529316	+	Gen	129	A	G	0.465116279	-0.242213478	0.05511078	1.11e-05	C9orf72	NM_001256054; NM_018325; NM_145005; NP_001242983; NP_060795; NP_659442	203228	ILMN_1741881	9	27560499	27573864	-	31183	downstream
rs4879541	779	9	27533452	-	Gen	129	G	A	0.484496124	-0.243512111	0.054496836	7.88e-06	C9orf72	NM_001256054; NM_018325; NM_145005; NP_001242983; NP_060795; NP_659442	203228	ILMN_1741881	9	27560499	27573864	-	27047	downstream
rs10812611	779	9	27542261	-	Gen	129	G	A	0.492248062	0.242675439	0.0561364	1.54e-05	C9orf72	NM_001256054; NM_018325; NM_145005; NP_001242983; NP_060795; NP_659442	203228	ILMN_1741881	9	27560499	27573864	-	18238	downstream
rs2453556	775	9	27586162	+	Gen	129	G	A	0.445736434	0.237536418	0.053480376	8.93e-06	C9orf72	NM_001256054; NM_018325; NM_145005; NP_001242983; NP_060795; NP_659442	203228	ILMN_1741881	9	27560499	27573864	-	-12298	upstream
rs10967973	779	9	27525751	+	Imp	129	A	G	0.492248062	0.238723851	0.0561364	2.11e-05	C9orf72	NM_001256054; NM_018325; NM_145005; NP_001242983; NP_060795; NP_659442	203228	ILMN_1741881	9	27560499	27573864	-	34748	downstream
rs3736319	779	9	27529863	+	Imp	129	C	T	0.492248062	0.238723851	0.0561364	2.11e-05	C9orf72	NM_001256054; NM_018325; NM_145005; NP_001242983; NP_060795; NP_659442	203228	ILMN_1741881	9	27560499	27573864	-	30636	downstream
rs10812610	779	9	27533984	+	Imp	129	A	C	0.480620155	-0.244881501	0.054127195	6.06e-06	C9orf72	NM_001256054; NM_018325; NM_145005; NP_001242983; NP_060795; NP_659442	203228	ILMN_1741881	9	27560499	27573864	-	26515	downstream
rs7469146	779	9	27541041	+	Imp	129	T	C	0.465116279	-0.246021994	0.05511078	8.04e-06	C9orf72	NM_001256054; NM_018325; NM_145005; NP_001242983; NP_060795; NP_659442	203228	ILMN_1741881	9	27560499	27573864	-	19458	downstream
rs6998008	781	8	61162506	+	Gen	129	A	G	0.333333333	0.323623909	0.073678554	1.12e-05	CA8	NM_004056; NP_004047	767	ILMN_1696615	8	61101423	61193954	-	0	inside
rs7009181	781	8	61157809	+	Imp	129	G	A	0.329457364	0.320252515	0.073451866	1.3e-05	CA8	NM_004056; NP_004047	767	ILMN_1696615	8	61101423	61193954	-	0	inside
rs6121557	790	20	60961271	-	Gen	128	A	G	0.3984375	-0.390500875	0.086066284	5.7e-06	CABLES2	NM_031215; NP_112492	81928	ILMN_1762407	20	60963686	60982339	-	2415	downstream
rs6089356	783	20	60963494	-	Gen	129	A	G	0.189922481	-0.425698881	0.100912193	2.46e-05	CABLES2	NM_031215; NP_112492	81928	ILMN_1762407	20	60963686	60982339	-	192	downstream
rs747948	790	20	60964301	-	Gen	129	G	A	0.399224806	-0.391628685	0.085708381	4.89e-06	CABLES2	NM_031215; NP_112492	81928	ILMN_1762407	20	60963686	60982339	-	0	inside
rs2427323	790	20	60981155	+	Gen	129	A	G	0.468992248	-0.491969414	0.088186353	2.42e-08	CABLES2	NM_031215; NP_112492	81928	ILMN_1762407	20	60963686	60982339	-	0	inside
rs6061519	790	20	60985721	-	Gen	129	G	A	0.476744186	0.389640697	0.086476157	6.61e-06	CABLES2	NM_031215; NP_112492	81928	ILMN_1762407	20	60963686	60982339	-	-3382	upstream
rs747949	790	20	60964122	+	Imp	129	G	A	0.399224806	-0.391628685	0.085708381	4.89e-06	CABLES2	NM_031215; NP_112492	81928	ILMN_1762407	20	60963686	60982339	-	0	inside
rs748037	790	20	60971327	+	Imp	129	A	C	0.399224806	-0.391628685	0.085708381	4.89e-06	CABLES2	NM_031215; NP_112492	81928	ILMN_1762407	20	60963686	60982339	-	0	inside
rs7362041	790	20	60975550	+	Imp	129	A	G	0.399224806	-0.391628685	0.085708381	4.89e-06	CABLES2	NM_031215; NP_112492	81928	ILMN_1762407	20	60963686	60982339	-	0	inside
rs1570024	790	20	60978361	+	Imp	129	T	C	0.399224806	-0.391628685	0.085708381	4.89e-06	CABLES2	NM_031215; NP_112492	81928	ILMN_1762407	20	60963686	60982339	-	0	inside
rs12286929	806	11	115022404	+	Gen	128	A	G	0.41015625	-0.399958512	0.088032303	5.54e-06	CADM1	NM_001098517; NM_014333; NP_001091987; NP_055148	23705	ILMN_1680132	11	115044345	115375241	-	21941	downstream
rs4936321	806	11	115041589	+	Gen	129	C	A	0.410852713	-0.395002444	0.085284004	3.63e-06	CADM1	NM_001098517; NM_014333; NP_001091987; NP_055148	23705	ILMN_1680132	11	115044345	115375241	-	2756	downstream
rs10891802	806	11	115043888	+	Gen	129	C	A	0.437984496	-0.360060864	0.083246744	1.52e-05	CADM1	NM_001098517; NM_014333; NP_001091987; NP_055148	23705	ILMN_1680132	11	115044345	115375241	-	457	downstream
rs1048932	806	11	115044850	+	Gen	129	A	C	0.379844961	-0.417833575	0.086213412	1.26e-06	CADM1	NM_001098517; NM_014333; NP_001091987; NP_055148	23705	ILMN_1680132	11	115044345	115375241	-	0	inside
rs4445669	806	11	115045237	-	Gen	129	A	G	0.430232558	-0.354625025	0.081139842	1.24e-05	CADM1	NM_001098517; NM_014333; NP_001091987; NP_055148	23705	ILMN_1680132	11	115044345	115375241	-	0	inside
rs11605461	806	11	115053011	+	Gen	129	A	G	0.453488372	-0.337444743	0.080337252	2.67e-05	CADM1	NM_001098517; NM_014333; NP_001091987; NP_055148	23705	ILMN_1680132	11	115044345	115375241	-	0	inside
rs9645660	806	11	115081563	-	Gen	129	G	A	0.449612403	-0.376671579	0.086115854	1.22e-05	CADM1	NM_001098517; NM_014333; NP_001091987; NP_055148	23705	ILMN_1680132	11	115044345	115375241	-	0	inside
rs6589485	806	11	115083875	+	Gen	129	A	G	0.437984496	-0.387025345	0.084537158	4.69e-06	CADM1	NM_001098517; NM_014333; NP_001091987; NP_055148	23705	ILMN_1680132	11	115044345	115375241	-	0	inside
rs2507909	806	11	115010867	+	Imp	129	G	A	0.434108527	-0.408314417	0.086772568	2.53e-06	CADM1	NM_001098517; NM_014333; NP_001091987; NP_055148	23705	ILMN_1680132	11	115044345	115375241	-	33478	downstream
rs4938180	806	11	115041012	+	Imp	129	C	T	0.434108527	-0.366530206	0.082781458	9.52e-06	CADM1	NM_001098517; NM_014333; NP_001091987; NP_055148	23705	ILMN_1680132	11	115044345	115375241	-	3333	downstream
rs12225960	806	11	115043055	+	Imp	129	C	T	0.418604651	-0.370530755	0.08482526	1.25e-05	CADM1	NM_001098517; NM_014333; NP_001091987; NP_055148	23705	ILMN_1680132	11	115044345	115375241	-	1290	downstream
rs4936322	806	11	115061533	+	Imp	129	T	C	0.403100775	-0.390163174	0.083158905	2.71e-06	CADM1	NM_001098517; NM_014333; NP_001091987; NP_055148	23705	ILMN_1680132	11	115044345	115375241	-	0	inside
rs7125361	806	11	115080042	+	Imp	129	G	C	0.391472868	-0.401575482	0.085953992	2.98e-06	CADM1	NM_001098517; NM_014333; NP_001091987; NP_055148	23705	ILMN_1680132	11	115044345	115375241	-	0	inside
rs6589487	806	11	115089927	+	Imp	129	C	T	0.441860465	-0.376912529	0.08504328	9.34e-06	CADM1	NM_001098517; NM_014333; NP_001091987; NP_055148	23705	ILMN_1680132	11	115044345	115375241	-	0	inside
AFFX-SNP_11994903__rs12274772	805	11	115098768	+	Imp	129	C	T	0.445736434	-0.369168281	0.084231711	1.17e-05	CADM1	NM_001098517; NM_014333; NP_001091987; NP_055148	23705	ILMN_1680132	11	115044345	115375241	-	0	inside
rs2275997	806	11	115100186	+	Imp	129	A	G	0.437984496	-0.373888713	0.083246744	7.08e-06	CADM1	NM_001098517; NM_014333; NP_001091987; NP_055148	23705	ILMN_1680132	11	115044345	115375241	-	0	inside
rs11665831	826	19	48710197	-	Gen	129	G	A	0.356589147	-0.469737658	0.066544902	1.68e-12	CARD8	NM_001184900; NM_001184901; NM_001184902; NM_001184903; NM_001184904; NM_014959; NP_001171829; NP_001171830; NP_001171831; NP_001171832; NP_001171833; NP_055774; NR_033678; NR_033679; NR_033680	22900	ILMN_2192281	19	48741518	48759203	-	31321	downstream
rs1062808	826	19	48711476	-	Gen	129	G	A	0.356589147	-0.469737658	0.066544902	1.68e-12	CARD8	NM_001184900; NM_001184901; NM_001184902; NM_001184903; NM_001184904; NM_014959; NP_001171829; NP_001171830; NP_001171831; NP_001171832; NP_001171833; NP_055774; NR_033678; NR_033679; NR_033680	22900	ILMN_2192281	19	48741518	48759203	-	30042	downstream
rs4802445	826	19	48712718	-	Gen	129	A	G	0.46124031	-0.425994637	0.064874282	5.15e-11	CARD8	NM_001184900; NM_001184901; NM_001184902; NM_001184903; NM_001184904; NM_014959; NP_001171829; NP_001171830; NP_001171831; NP_001171832; NP_001171833; NP_055774; NR_033678; NR_033679; NR_033680	22900	ILMN_2192281	19	48741518	48759203	-	28800	downstream
rs3745718	826	19	48715153	-	Gen	129	A	G	0.46124031	-0.425994637	0.064874282	5.15e-11	CARD8	NM_001184900; NM_001184901; NM_001184902; NM_001184903; NM_001184904; NM_014959; NP_001171829; NP_001171830; NP_001171831; NP_001171832; NP_001171833; NP_055774; NR_033678; NR_033679; NR_033680	22900	ILMN_2192281	19	48741518	48759203	-	26365	downstream
rs17294094	826	19	48720926	+	Gen	129	G	A	0.465116279	-0.422722903	0.064233575	4.67e-11	CARD8	NM_001184900; NM_001184901; NM_001184902; NM_001184903; NM_001184904; NM_014959; NP_001171829; NP_001171830; NP_001171831; NP_001171832; NP_001171833; NP_055774; NR_033678; NR_033679; NR_033680	22900	ILMN_2192281	19	48741518	48759203	-	20592	downstream
rs16981829	826	19	48725423	-	Gen	129	G	A	0.337209302	-0.459626717	0.070595364	7.48e-11	CARD8	NM_001184900; NM_001184901; NM_001184902; NM_001184903; NM_001184904; NM_014959; NP_001171829; NP_001171830; NP_001171831; NP_001171832; NP_001171833; NP_055774; NR_033678; NR_033679; NR_033680	22900	ILMN_2192281	19	48741518	48759203	-	16095	downstream
rs11083925	826	19	48732817	+	Gen	129	C	A	0.341085271	-0.399334981	0.06445652	5.81e-10	CARD8	NM_001184900; NM_001184901; NM_001184902; NM_001184903; NM_001184904; NM_014959; NP_001171829; NP_001171830; NP_001171831; NP_001171832; NP_001171833; NP_055774; NR_033678; NR_033679; NR_033680	22900	ILMN_2192281	19	48741518	48759203	-	8701	downstream
rs4802442	826	19	48709127	+	Imp	129	G	A	0.453488372	-0.431658999	0.06395391	1.48e-11	CARD8	NM_001184900; NM_001184901; NM_001184902; NM_001184903; NM_001184904; NM_014959; NP_001171829; NP_001171830; NP_001171831; NP_001171832; NP_001171833; NP_055774; NR_033678; NR_033679; NR_033680	22900	ILMN_2192281	19	48741518	48759203	-	32391	downstream
rs11669584	826	19	48710180	+	Imp	129	T	C	0.356589147	-0.469737658	0.066544902	1.68e-12	CARD8	NM_001184900; NM_001184901; NM_001184902; NM_001184903; NM_001184904; NM_014959; NP_001171829; NP_001171830; NP_001171831; NP_001171832; NP_001171833; NP_055774; NR_033678; NR_033679; NR_033680	22900	ILMN_2192281	19	48741518	48759203	-	31338	downstream
rs1971783	826	19	48712958	+	Imp	129	G	A	0.368217054	-0.440331742	0.066150085	2.8e-11	CARD8	NM_001184900; NM_001184901; NM_001184902; NM_001184903; NM_001184904; NM_014959; NP_001171829; NP_001171830; NP_001171831; NP_001171832; NP_001171833; NP_055774; NR_033678; NR_033679; NR_033680	22900	ILMN_2192281	19	48741518	48759203	-	28560	downstream
rs8105324	826	19	48713615	+	Imp	129	G	A	0.46124031	-0.425994637	0.064874282	5.15e-11	CARD8	NM_001184900; NM_001184901; NM_001184902; NM_001184903; NM_001184904; NM_014959; NP_001171829; NP_001171830; NP_001171831; NP_001171832; NP_001171833; NP_055774; NR_033678; NR_033679; NR_033680	22900	ILMN_2192281	19	48741518	48759203	-	27903	downstream
rs11669386	826	19	48715346	+	Imp	129	G	A	0.46124031	-0.425994637	0.064874282	5.15e-11	CARD8	NM_001184900; NM_001184901; NM_001184902; NM_001184903; NM_001184904; NM_014959; NP_001171829; NP_001171830; NP_001171831; NP_001171832; NP_001171833; NP_055774; NR_033678; NR_033679; NR_033680	22900	ILMN_2192281	19	48741518	48759203	-	26172	downstream
rs3786740	826	19	48719129	+	Imp	129	T	G	0.465116279	-0.422722903	0.064233575	4.67e-11	CARD8	NM_001184900; NM_001184901; NM_001184902; NM_001184903; NM_001184904; NM_014959; NP_001171829; NP_001171830; NP_001171831; NP_001171832; NP_001171833; NP_055774; NR_033678; NR_033679; NR_033680	22900	ILMN_2192281	19	48741518	48759203	-	22389	downstream
rs12052070	826	19	48719991	+	Imp	129	C	G	0.465116279	-0.422722903	0.064233575	4.67e-11	CARD8	NM_001184900; NM_001184901; NM_001184902; NM_001184903; NM_001184904; NM_014959; NP_001171829; NP_001171830; NP_001171831; NP_001171832; NP_001171833; NP_055774; NR_033678; NR_033679; NR_033680	22900	ILMN_2192281	19	48741518	48759203	-	21527	downstream
rs3826823	826	19	48720983	+	Imp	129	T	G	0.465116279	-0.422722903	0.064233575	4.67e-11	CARD8	NM_001184900; NM_001184901; NM_001184902; NM_001184903; NM_001184904; NM_014959; NP_001171829; NP_001171830; NP_001171831; NP_001171832; NP_001171833; NP_055774; NR_033678; NR_033679; NR_033680	22900	ILMN_2192281	19	48741518	48759203	-	20535	downstream
rs9304675	826	19	48737449	+	Imp	129	C	G	0.34496124	-0.406123435	0.065817206	6.81e-10	CARD8	NM_001184900; NM_001184901; NM_001184902; NM_001184903; NM_001184904; NM_014959; NP_001171829; NP_001171830; NP_001171831; NP_001171832; NP_001171833; NP_055774; NR_033678; NR_033679; NR_033680	22900	ILMN_2192281	19	48741518	48759203	-	4069	downstream
rs2043211	826	19	48737706	+	Imp	129	T	A	0.34496124	-0.406123435	0.065817206	6.81e-10	CARD8	NM_001184900; NM_001184901; NM_001184902; NM_001184903; NM_001184904; NM_014959; NP_001171829; NP_001171830; NP_001171831; NP_001171832; NP_001171833; NP_055774; NR_033678; NR_033679; NR_033680	22900	ILMN_2192281	19	48741518	48759203	-	3812	downstream
rs6509365	826	19	48743469	+	Imp	129	G	A	0.348837209	-0.420471707	0.066047837	1.94e-10	CARD8	NM_001184900; NM_001184901; NM_001184902; NM_001184903; NM_001184904; NM_014959; NP_001171829; NP_001171830; NP_001171831; NP_001171832; NP_001171833; NP_055774; NR_033678; NR_033679; NR_033680	22900	ILMN_2192281	19	48741518	48759203	-	0	inside
rs6509366	826	19	48743577	+	Imp	129	A	G	0.348837209	-0.420471707	0.066047837	1.94e-10	CARD8	NM_001184900; NM_001184901; NM_001184902; NM_001184903; NM_001184904; NM_014959; NP_001171829; NP_001171830; NP_001171831; NP_001171832; NP_001171833; NP_055774; NR_033678; NR_033679; NR_033680	22900	ILMN_2192281	19	48741518	48759203	-	0	inside
rs16981853	826	19	48744345	+	Imp	129	C	T	0.341085271	-0.311062112	0.066802478	3.22e-06	CARD8	NM_001184900; NM_001184901; NM_001184902; NM_001184903; NM_001184904; NM_014959; NP_001171829; NP_001171830; NP_001171831; NP_001171832; NP_001171833; NP_055774; NR_033678; NR_033679; NR_033680	22900	ILMN_2192281	19	48741518	48759203	-	0	inside
rs17360180	827	19	48786770	+	Imp	129	T	G	0.151162791	-0.371812862	0.08270581	6.94e-06	CARD8	NM_001184900; NM_001184901; NM_001184902; NM_001184903; NM_001184904; NM_014959; NP_001171829; NP_001171830; NP_001171831; NP_001171832; NP_001171833; NP_055774; NR_033678; NR_033679; NR_033680	22900	ILMN_2192281	19	48741518	48759203	-	-27567	upstream
rs4842042	828	9	138803846	+	Gen	129	G	A	0.178294574	0.342224356	0.081402225	2.62e-05	CARD9	NM_052813; NM_052814; NP_434700; NP_434701	64170	ILMN_1712532	9	139258408	139268133	-	454562	downstream
rs2227310	832	10	115489152	+	Gen	129	G	C	0.271317829	-0.315336953	0.068370874	3.99e-06	CASP7	NM_001227; NM_001267056; NM_001267057; NM_001267058; NM_033338; NM_033339; NM_033340; NP_001218; NP_001253985; NP_001253986; NP_001253987; NP_203124; NP_203125; NP_203126	840	ILMN_2373763	10	115438921	115490668	+	0	inside
rs2227309	832	10	115489167	+	Gen	128	A	G	0.265625	-0.315425418	0.070287619	7.2e-06	CASP7	NM_001227; NM_001267056; NM_001267057; NM_001267058; NM_033338; NM_033339; NM_033340; NP_001218; NP_001253985; NP_001253986; NP_001253987; NP_203124; NP_203125; NP_203126	840	ILMN_2373763	10	115438921	115490668	+	0	inside
rs4353229	832	10	115489589	-	Gen	129	G	A	0.271317829	-0.315336953	0.068370874	3.99e-06	CASP7	NM_001227; NM_001267056; NM_001267057; NM_001267058; NM_033338; NM_033339; NM_033340; NP_001218; NP_001253985; NP_001253986; NP_001253987; NP_203124; NP_203125; NP_203126	840	ILMN_2373763	10	115438921	115490668	+	0	inside
rs3814231	832	10	115481018	+	Imp	129	T	C	0.279069767	-0.308736064	0.065712459	2.62e-06	CASP7	NM_001227; NM_001267056; NM_001267057; NM_001267058; NM_033338; NM_033339; NM_033340; NP_001218; NP_001253985; NP_001253986; NP_001253987; NP_203124; NP_203125; NP_203126	840	ILMN_2373763	10	115438921	115490668	+	0	inside
rs11700748	841	21	44473062	-	Gen	129	A	G	0.445736434	0.643685437	0.125668256	3.02e-07	CBS	NM_000071; NM_001178008; NM_001178009; NP_000062; NP_001171479; NP_001171480	875	ILMN_1804735	21	44473301	44496472	-	239	downstream
rs706209	841	21	44473425	+	Gen	129	A	G	0.441860465	0.662667577	0.126879064	1.76e-07	CBS	NM_000071; NM_001178008; NM_001178009; NP_000062; NP_001171479; NP_001171480	875	ILMN_1804735	21	44473301	44496472	-	0	inside
rs706208	841	21	44473446	+	Gen	128	G	A	0.44140625	0.662409988	0.127364627	1.98e-07	CBS	NM_000071; NM_001178008; NM_001178009; NP_000062; NP_001171479; NP_001171480	875	ILMN_1804735	21	44473301	44496472	-	0	inside
rs2124458	841	21	44475680	-	Gen	129	G	A	0.356589147	0.651556436	0.134384258	1.24e-06	CBS	NM_000071; NM_001178008; NM_001178009; NP_000062; NP_001171479; NP_001171480	875	ILMN_1804735	21	44473301	44496472	-	0	inside
rs2851391	841	21	44487404	-	Gen	129	A	G	0.449612403	-0.540663637	0.126445923	1.9e-05	CBS	NM_000071; NM_001178008; NM_001178009; NP_000062; NP_001171479; NP_001171480	875	ILMN_1804735	21	44473301	44496472	-	0	inside
rs2839631	841	21	44470086	+	Imp	129	C	T	0.368217054	0.671030492	0.133614981	5.11e-07	CBS	NM_000071; NM_001178008; NM_001178009; NP_000062; NP_001171479; NP_001171480	875	ILMN_1804735	21	44473301	44496472	-	3215	downstream
rs719038	841	21	44470944	+	Imp	129	G	A	0.364341085	0.685694098	0.135449852	4.14e-07	CBS	NM_000071; NM_001178008; NM_001178009; NP_000062; NP_001171479; NP_001171480	875	ILMN_1804735	21	44473301	44496472	-	2357	downstream
rs9325622	841	21	44479701	+	Imp	129	G	A	0.360465116	0.636999221	0.132556308	1.54e-06	CBS	NM_000071; NM_001178008; NM_001178009; NP_000062; NP_001171479; NP_001171480	875	ILMN_1804735	21	44473301	44496472	-	0	inside
rs2849729	841	21	44489113	+	Imp	129	C	T	0.360465116	0.662010078	0.132556308	5.91e-07	CBS	NM_000071; NM_001178008; NM_001178009; NP_000062; NP_001171479; NP_001171480	875	ILMN_1804735	21	44473301	44496472	-	0	inside
rs10934586	842	3	122066340	+	Gen	129	G	A	0.492248062	0.380606627	0.062479768	1.12e-09	CCDC58	NM_001017928; NP_001017928	131076	ILMN_1686920	3	122078436	122102074	-	12096	downstream
rs4678189	885	3	122078323	+	Gen	128	A	C	0.3984375	-0.316479743	0.064272406	8.48e-07	CCDC58	NM_001017928; NP_001017928	131076	ILMN_1686920	3	122078436	122102074	-	113	downstream
rs13081171	885	3	122079181	-	Gen	128	C	A	0.296875	-0.289345076	0.068712538	2.54e-05	CCDC58	NM_001017928; NP_001017928	131076	ILMN_1686920	3	122078436	122102074	-	0	inside
rs1961957	885	3	122104122	+	Gen	129	A	G	0.379844961	-0.298973296	0.062678948	1.84e-06	CCDC58	NM_001017928; NP_001017928	131076	ILMN_1686920	3	122078436	122102074	-	-2048	upstream
rs6438726	886	3	122110921	-	Gen	129	A	G	0.271317829	0.374817481	0.073234983	3.09e-07	CCDC58	NM_001017928; NP_001017928	131076	ILMN_1686920	3	122078436	122102074	-	-8847	upstream
rs10511409	847	3	122127789	-	Gen	129	A	G	0.333333333	0.311025966	0.065152977	1.81e-06	CCDC58	NM_001017928; NP_001017928	131076	ILMN_1686920	3	122078436	122102074	-	-25715	upstream
rs12636058	885	3	122130751	-	Gen	127	A	G	0.409448819	-0.299370245	0.063420382	2.35e-06	CCDC58	NM_001017928; NP_001017928	131076	ILMN_1686920	3	122078436	122102074	-	-28677	upstream
rs3749213	886	3	122133830	-	Gen	129	C	A	0.271317829	0.353115162	0.073234983	1.42e-06	CCDC58	NM_001017928; NP_001017928	131076	ILMN_1686920	3	122078436	122102074	-	-31756	upstream
rs10934592	886	3	122135242	-	Gen	129	C	A	0.271317829	0.353115162	0.073234983	1.42e-06	CCDC58	NM_001017928; NP_001017928	131076	ILMN_1686920	3	122078436	122102074	-	-33168	upstream
rs10934599	885	3	122195922	-	Gen	129	A	G	0.414728682	-0.290185167	0.062348031	3.25e-06	CCDC58	NM_001017928; NP_001017928	131076	ILMN_1686920	3	122078436	122102074	-	-93848	upstream
rs10934601	885	3	122208293	-	Gen	129	A	G	0.414728682	-0.290185167	0.062348031	3.25e-06	CCDC58	NM_001017928; NP_001017928	131076	ILMN_1686920	3	122078436	122102074	-	-106219	upstream
rs6780306	886	3	122225454	-	Gen	129	G	A	0.271317829	0.353115162	0.073234983	1.42e-06	CCDC58	NM_001017928; NP_001017928	131076	ILMN_1686920	3	122078436	122102074	-	-123380	upstream
rs13316042	885	3	122227471	-	Gen	129	G	A	0.391472868	-0.279778797	0.061574737	5.53e-06	CCDC58	NM_001017928; NP_001017928	131076	ILMN_1686920	3	122078436	122102074	-	-125397	upstream
rs4470444	885	3	122228252	-	Gen	129	A	G	0.414728682	-0.290185167	0.062348031	3.25e-06	CCDC58	NM_001017928; NP_001017928	131076	ILMN_1686920	3	122078436	122102074	-	-126178	upstream
rs9851180	885	3	122259606	-	Gen	129	A	G	0.418604651	-0.290069257	0.062664129	3.68e-06	CCDC58	NM_001017928; NP_001017928	131076	ILMN_1686920	3	122078436	122102074	-	-157532	upstream
rs6780181	885	3	122264619	+	Gen	129	C	A	0.406976744	-0.271056313	0.062686362	1.53e-05	CCDC58	NM_001017928; NP_001017928	131076	ILMN_1686920	3	122078436	122102074	-	-162545	upstream
rs9289197	885	3	122277034	+	Gen	129	A	G	0.38372093	-0.261740626	0.061986422	2.42e-05	CCDC58	NM_001017928; NP_001017928	131076	ILMN_1686920	3	122078436	122102074	-	-174960	upstream
rs12485294	885	3	122285005	+	Gen	129	G	A	0.410852713	-0.262822658	0.062043857	2.27e-05	CCDC58	NM_001017928; NP_001017928	131076	ILMN_1686920	3	122078436	122102074	-	-182931	upstream
rs9839782	886	3	122287289	-	Gen	129	G	A	0.294573643	0.302425064	0.070903744	2e-05	CCDC58	NM_001017928; NP_001017928	131076	ILMN_1686920	3	122078436	122102074	-	-185215	upstream
rs2332285	885	3	122288210	+	Gen	129	G	A	0.410852713	-0.262822658	0.062043857	2.27e-05	CCDC58	NM_001017928; NP_001017928	131076	ILMN_1686920	3	122078436	122102074	-	-186136	upstream
rs7614328	862	3	122010340	+	Imp	129	T	C	0.310077519	-0.274016404	0.063242383	1.47e-05	CCDC58	NM_001017928; NP_001017928	131076	ILMN_1686920	3	122078436	122102074	-	68096	downstream
rs4315641	886	3	122068875	+	Imp	129	A	T	0.275193798	0.351282532	0.071822622	1e-06	CCDC58	NM_001017928; NP_001017928	131076	ILMN_1686920	3	122078436	122102074	-	9561	downstream
rs7616785	885	3	122072879	+	Imp	129	A	G	0.406976744	-0.283177562	0.061751179	4.52e-06	CCDC58	NM_001017928; NP_001017928	131076	ILMN_1686920	3	122078436	122102074	-	5557	downstream
rs6807375	885	3	122082275	+	Imp	129	C	T	0.406976744	-0.283177562	0.061751179	4.52e-06	CCDC58	NM_001017928; NP_001017928	131076	ILMN_1686920	3	122078436	122102074	-	0	inside
rs12488155	885	3	122082838	+	Imp	129	C	T	0.395348837	-0.316335681	0.063758781	7e-07	CCDC58	NM_001017928; NP_001017928	131076	ILMN_1686920	3	122078436	122102074	-	0	inside
rs6788377	885	3	122106385	+	Imp	129	G	A	0.379844961	-0.313046242	0.062678948	5.9e-07	CCDC58	NM_001017928; NP_001017928	131076	ILMN_1686920	3	122078436	122102074	-	-4311	upstream
rs2002594	885	3	122111561	+	Imp	129	A	G	0.379844961	-0.313046242	0.062678948	5.9e-07	CCDC58	NM_001017928; NP_001017928	131076	ILMN_1686920	3	122078436	122102074	-	-9487	upstream
rs7647266	885	3	122112381	+	Imp	129	T	C	0.379844961	-0.313046242	0.062678948	5.9e-07	CCDC58	NM_001017928; NP_001017928	131076	ILMN_1686920	3	122078436	122102074	-	-10307	upstream
rs4678190	885	3	122117038	+	Imp	129	C	T	0.379844961	-0.313046242	0.062678948	5.9e-07	CCDC58	NM_001017928; NP_001017928	131076	ILMN_1686920	3	122078436	122102074	-	-14964	upstream
rs11924963	885	3	122122133	+	Imp	129	G	A	0.220930233	-0.334776647	0.074973959	8e-06	CCDC58	NM_001017928; NP_001017928	131076	ILMN_1686920	3	122078436	122102074	-	-20059	upstream
rs7648255	886	3	122167680	+	Imp	129	A	T	0.271317829	0.353115162	0.073234983	1.42e-06	CCDC58	NM_001017928; NP_001017928	131076	ILMN_1686920	3	122078436	122102074	-	-65606	upstream
rs3749209	885	3	122168341	+	Imp	129	C	A	0.414728682	-0.290185167	0.062348031	3.25e-06	CCDC58	NM_001017928; NP_001017928	131076	ILMN_1686920	3	122078436	122102074	-	-66267	upstream
rs12488797	886	3	122174804	+	Imp	129	G	T	0.271317829	0.353115162	0.073234983	1.42e-06	CCDC58	NM_001017928; NP_001017928	131076	ILMN_1686920	3	122078436	122102074	-	-72730	upstream
rs6438731	885	3	122180950	+	Imp	129	A	C	0.391472868	-0.279778797	0.061574737	5.53e-06	CCDC58	NM_001017928; NP_001017928	131076	ILMN_1686920	3	122078436	122102074	-	-78876	upstream
rs6769837	886	3	122197984	+	Imp	129	G	A	0.271317829	0.353115162	0.073234983	1.42e-06	CCDC58	NM_001017928; NP_001017928	131076	ILMN_1686920	3	122078436	122102074	-	-95910	upstream
rs6793824	885	3	122200949	+	Imp	129	A	G	0.414728682	-0.290185167	0.062348031	3.25e-06	CCDC58	NM_001017928; NP_001017928	131076	ILMN_1686920	3	122078436	122102074	-	-98875	upstream
rs9809886	885	3	122216290	+	Imp	129	T	C	0.414728682	-0.290185167	0.062348031	3.25e-06	CCDC58	NM_001017928; NP_001017928	131076	ILMN_1686920	3	122078436	122102074	-	-114216	upstream
rs6438734	885	3	122219261	+	Imp	129	A	G	0.391472868	-0.279778797	0.061574737	5.53e-06	CCDC58	NM_001017928; NP_001017928	131076	ILMN_1686920	3	122078436	122102074	-	-117187	upstream
rs7641530	886	3	122230263	+	Imp	129	C	T	0.271317829	0.353115162	0.073234983	1.42e-06	CCDC58	NM_001017928; NP_001017928	131076	ILMN_1686920	3	122078436	122102074	-	-128189	upstream
rs4485669	885	3	122234615	+	Imp	129	C	G	0.414728682	-0.290185167	0.062348031	3.25e-06	CCDC58	NM_001017928; NP_001017928	131076	ILMN_1686920	3	122078436	122102074	-	-132541	upstream
rs6810306	885	3	122248710	+	Imp	129	G	A	0.391472868	-0.279778797	0.061574737	5.53e-06	CCDC58	NM_001017928; NP_001017928	131076	ILMN_1686920	3	122078436	122102074	-	-146636	upstream
rs6780909	886	3	122250164	+	Imp	129	G	T	0.271317829	0.353115162	0.073234983	1.42e-06	CCDC58	NM_001017928; NP_001017928	131076	ILMN_1686920	3	122078436	122102074	-	-148090	upstream
rs11921027	885	3	122252204	+	Imp	129	T	G	0.414728682	-0.290185167	0.062348031	3.25e-06	CCDC58	NM_001017928; NP_001017928	131076	ILMN_1686920	3	122078436	122102074	-	-150130	upstream
rs9825383	885	3	122258056	+	Imp	129	G	A	0.395348837	-0.279176485	0.061836412	6.34e-06	CCDC58	NM_001017928; NP_001017928	131076	ILMN_1686920	3	122078436	122102074	-	-155982	upstream
rs1500530	886	3	122275472	+	Imp	129	G	T	0.26744186	0.363481129	0.07474665	1.16e-06	CCDC58	NM_001017928; NP_001017928	131076	ILMN_1686920	3	122078436	122102074	-	-173398	upstream
rs2906115	887	12	1248068	+	Imp	129	A	G	0.395348837	-0.218173344	0.047921547	5.3e-06	CCDC77	NM_001130146; NM_001130147; NM_001130148; NM_032358; NP_001123618; NP_001123619; NP_001123620; NP_115734	84318	ILMN_2101375	12	498516	551806	+	696262	downstream
rs6757088	904	2	118672017	+	Gen	129	A	G	0.449612403	-0.364958686	0.083266423	1.17e-05	CCDC93	NM_019044; NP_061917	54520	ILMN_3248263	2	118673054	118771739	-	1037	downstream
rs7591195	904	2	118672529	-	Gen	129	A	G	0.449612403	-0.364958686	0.083266423	1.17e-05	CCDC93	NM_019044; NP_061917	54520	ILMN_3248263	2	118673054	118771739	-	525	downstream
rs1046330	904	2	118673663	-	Gen	129	A	G	0.449612403	-0.364958686	0.083266423	1.17e-05	CCDC93	NM_019044; NP_061917	54520	ILMN_3248263	2	118673054	118771739	-	0	inside
rs1863040	904	2	118676836	-	Gen	129	A	G	0.449612403	-0.364958686	0.083266423	1.17e-05	CCDC93	NM_019044; NP_061917	54520	ILMN_3248263	2	118673054	118771739	-	0	inside
rs11684454	904	2	118763068	+	Gen	126	A	G	0.349206349	-0.446999335	0.088378735	4.24e-07	CCDC93	NM_019044; NP_061917	54520	ILMN_3248263	2	118673054	118771739	-	0	inside
rs17047697	904	2	118827810	+	Gen	129	A	G	0.348837209	-0.464821463	0.087704991	1.16e-07	CCDC93	NM_019044; NP_061917	54520	ILMN_3248263	2	118673054	118771739	-	-56071	upstream
rs7566605	904	2	118836025	+	Gen	129	C	G	0.348837209	-0.464821463	0.087704991	1.16e-07	CCDC93	NM_019044; NP_061917	54520	ILMN_3248263	2	118673054	118771739	-	-64286	upstream
rs2161830	904	2	118838281	+	Gen	129	A	G	0.42248062	-0.367163119	0.085093549	1.6e-05	CCDC93	NM_019044; NP_061917	54520	ILMN_3248263	2	118673054	118771739	-	-66542	upstream
rs6739723	904	2	118666956	+	Imp	129	T	C	0.449612403	-0.364958686	0.083266423	1.17e-05	CCDC93	NM_019044; NP_061917	54520	ILMN_3248263	2	118673054	118771739	-	6098	downstream
rs11123466	904	2	118675743	+	Imp	129	G	A	0.449612403	-0.364958686	0.083266423	1.17e-05	CCDC93	NM_019044; NP_061917	54520	ILMN_3248263	2	118673054	118771739	-	0	inside
rs2161828	904	2	118703434	+	Imp	129	G	C	0.449612403	-0.364958686	0.083266423	1.17e-05	CCDC93	NM_019044; NP_061917	54520	ILMN_3248263	2	118673054	118771739	-	0	inside
rs41470450	904	2	118719065	+	Imp	129	C	T	0.449612403	-0.364958686	0.083266423	1.17e-05	CCDC93	NM_019044; NP_061917	54520	ILMN_3248263	2	118673054	118771739	-	0	inside
rs736750	904	2	118728335	+	Imp	129	C	T	0.441860465	-0.359148367	0.083542925	1.72e-05	CCDC93	NM_019044; NP_061917	54520	ILMN_3248263	2	118673054	118771739	-	0	inside
rs748767	904	2	118731573	+	Imp	129	A	G	0.449612403	-0.364958686	0.083266423	1.17e-05	CCDC93	NM_019044; NP_061917	54520	ILMN_3248263	2	118673054	118771739	-	0	inside
rs7563459	904	2	118749650	+	Imp	129	C	T	0.449612403	-0.364958686	0.083266423	1.17e-05	CCDC93	NM_019044; NP_061917	54520	ILMN_3248263	2	118673054	118771739	-	0	inside
rs17584619	903	2	118753097	+	Imp	129	T	C	0.228682171	-0.435338367	0.097393178	7.83e-06	CCDC93	NM_019044; NP_061917	54520	ILMN_3248263	2	118673054	118771739	-	0	inside
rs2012693	904	2	118820230	+	Imp	129	A	G	0.42248062	-0.367163119	0.085093549	1.6e-05	CCDC93	NM_019044; NP_061917	54520	ILMN_3248263	2	118673054	118771739	-	-48491	upstream
rs12822085	909	12	48588782	+	Gen	129	A	G	0.174418605	0.232592271	0.051565222	6.46e-06	CCNT1	NM_001240; NP_001231	904	ILMN_1692390	12	49082241	49110781	-	493459	downstream
rs10783231	909	12	48578325	+	Imp	129	A	C	0.178294574	0.23832982	0.051351421	3.46e-06	CCNT1	NM_001240; NP_001231	904	ILMN_1692390	12	49082241	49110781	-	503916	downstream
rs7485057	909	12	48578809	+	Imp	129	T	C	0.178294574	0.23832982	0.051351421	3.46e-06	CCNT1	NM_001240; NP_001231	904	ILMN_1692390	12	49082241	49110781	-	503432	downstream
rs901964	909	12	48676038	+	Imp	129	T	G	0.174418605	0.229080776	0.051565222	8.89e-06	CCNT1	NM_001240; NP_001231	904	ILMN_1692390	12	49082241	49110781	-	406203	downstream
rs1489111	909	12	48679615	+	Imp	129	T	C	0.174418605	0.229080776	0.051565222	8.89e-06	CCNT1	NM_001240; NP_001231	904	ILMN_1692390	12	49082241	49110781	-	402626	downstream
rs7126805	927	11	828916	+	Gen	128	G	A	0.27734375	-0.24569296	0.058157443	2.39e-05	CD151	NM_001039490; NM_004357; NM_139029; NM_139030; NP_001034579; NP_004348; NP_620598; NP_620599	977	ILMN_1794740	11	832952	838835	+	-4036	upstream
rs28558789	911	11	829539	+	Gen	129	A	G	0.30620155	-0.24231593	0.053994635	7.2e-06	CD151	NM_001039490; NM_004357; NM_139029; NM_139030; NP_001034579; NP_004348; NP_620598; NP_620599	977	ILMN_1794740	11	832952	838835	+	-3413	upstream
rs4075289	927	11	830670	-	Gen	127	C	A	0.311023622	-0.248107071	0.054727276	5.8e-06	CD151	NM_001039490; NM_004357; NM_139029; NM_139030; NP_001034579; NP_004348; NP_620598; NP_620599	977	ILMN_1794740	11	832952	838835	+	-2282	upstream
rs1130276	913	11	831809	-	Gen	129	A	C	0.263565891	-0.258691767	0.057652363	7.22e-06	CD151	NM_001039490; NM_004357; NM_139029; NM_139030; NP_001034579; NP_004348; NP_620598; NP_620599	977	ILMN_1794740	11	832952	838835	+	-1143	upstream
rs7924806	927	11	833668	-	Gen	129	G	A	0.313953488	-0.242426302	0.053231587	5.26e-06	CD151	NM_001039490; NM_004357; NM_139029; NM_139030; NP_001034579; NP_004348; NP_620598; NP_620599	977	ILMN_1794740	11	832952	838835	+	0	inside
rs1130663	927	11	837582	+	Gen	129	G	A	0.321705426	-0.237168776	0.052529273	6.33e-06	CD151	NM_001039490; NM_004357; NM_139029; NM_139030; NP_001034579; NP_004348; NP_620598; NP_620599	977	ILMN_1794740	11	832952	838835	+	0	inside
rs5030779	927	11	837772	-	Gen	129	A	G	0.220930233	-0.289635957	0.056643404	3.17e-07	CD151	NM_001039490; NM_004357; NM_139029; NM_139030; NP_001034579; NP_004348; NP_620598; NP_620599	977	ILMN_1794740	11	832952	838835	+	0	inside
rs1130680	927	11	838424	-	Gen	129	G	A	0.321705426	-0.237168776	0.052529273	6.33e-06	CD151	NM_001039490; NM_004357; NM_139029; NM_139030; NP_001034579; NP_004348; NP_620598; NP_620599	977	ILMN_1794740	11	832952	838835	+	0	inside
rs1130698	927	11	838542	-	Gen	129	G	A	0.321705426	-0.237168776	0.052529273	6.33e-06	CD151	NM_001039490; NM_004357; NM_139029; NM_139030; NP_001034579; NP_004348; NP_620598; NP_620599	977	ILMN_1794740	11	832952	838835	+	0	inside
rs6762	927	11	838722	-	Gen	129	G	A	0.271317829	-0.258190084	0.055382729	3.13e-06	CD151	NM_001039490; NM_004357; NM_139029; NM_139030; NP_001034579; NP_004348; NP_620598; NP_620599	977	ILMN_1794740	11	832952	838835	+	0	inside
rs1130719	927	11	838760	+	Gen	129	T	A	0.321705426	-0.2271931	0.052529273	1.52e-05	CD151	NM_001039490; NM_004357; NM_139029; NM_139030; NP_001034579; NP_004348; NP_620598; NP_620599	977	ILMN_1794740	11	832952	838835	+	0	inside
rs3059	927	11	840319	-	Gen	129	G	A	0.321705426	-0.237168776	0.052529273	6.33e-06	CD151	NM_001039490; NM_004357; NM_139029; NM_139030; NP_001034579; NP_004348; NP_620598; NP_620599	977	ILMN_1794740	11	832952	838835	+	1484	downstream
rs7947690	927	11	833589	+	Imp	129	T	G	0.313953488	-0.242426302	0.053231587	5.26e-06	CD151	NM_001039490; NM_004357; NM_139029; NM_139030; NP_001034579; NP_004348; NP_620598; NP_620599	977	ILMN_1794740	11	832952	838835	+	0	inside
rs6597977	927	11	834802	+	Imp	129	A	G	0.313953488	-0.242426302	0.053231587	5.26e-06	CD151	NM_001039490; NM_004357; NM_139029; NM_139030; NP_001034579; NP_004348; NP_620598; NP_620599	977	ILMN_1794740	11	832952	838835	+	0	inside
rs34956804	927	11	837084	+	Imp	129	A	G	0.275193798	-0.261823092	0.055434304	2.32e-06	CD151	NM_001039490; NM_004357; NM_139029; NM_139030; NP_001034579; NP_004348; NP_620598; NP_620599	977	ILMN_1794740	11	832952	838835	+	0	inside
rs5030780	927	11	838110	+	Imp	129	C	T	0.321705426	-0.237168776	0.052529273	6.33e-06	CD151	NM_001039490; NM_004357; NM_139029; NM_139030; NP_001034579; NP_004348; NP_620598; NP_620599	977	ILMN_1794740	11	832952	838835	+	0	inside
rs17416106	927	11	840477	+	Imp	129	A	G	0.321705426	-0.237168776	0.052529273	6.33e-06	CD151	NM_001039490; NM_004357; NM_139029; NM_139030; NP_001034579; NP_004348; NP_620598; NP_620599	977	ILMN_1794740	11	832952	838835	+	1642	downstream
rs28551040	927	11	840740	+	Imp	129	G	A	0.321705426	-0.237168776	0.052529273	6.33e-06	CD151	NM_001039490; NM_004357; NM_139029; NM_139030; NP_001034579; NP_004348; NP_620598; NP_620599	977	ILMN_1794740	11	832952	838835	+	1905	downstream
rs819437	949	7	80223996	-	Gen	127	G	A	0.472440945	0.412466761	0.08097394	3.51e-07	CD36	NM_000072; NM_001001547; NM_001001548; NM_001127443; NM_001127444; NP_000063; NP_001001547; NP_001001548; NP_001120915; NP_001120916	948	ILMN_1784863	7	80231504	80308593	+	-7508	upstream
rs13236689	949	7	80236014	-	Gen	129	C	A	0.496124031	-0.37301379	0.079232916	2.5e-06	CD36	NM_000072; NM_001001547; NM_001001548; NM_001127443; NM_001127444; NP_000063; NP_001001547; NP_001001548; NP_001120915; NP_001120916	948	ILMN_1784863	7	80231504	80308593	+	0	inside
rs4545029	949	7	80252518	-	Gen	129	C	A	0.476744186	0.412869805	0.079973174	2.44e-07	CD36	NM_000072; NM_001001547; NM_001001548; NM_001127443; NM_001127444; NP_000063; NP_001001547; NP_001001548; NP_001120915; NP_001120916	948	ILMN_1784863	7	80231504	80308593	+	0	inside
rs3212160	949	7	80273308	+	Gen	129	C	A	0.480620155	0.414300005	0.079339963	1.77e-07	CD36	NM_000072; NM_001001547; NM_001001548; NM_001127443; NM_001127444; NP_000063; NP_001001547; NP_001001548; NP_001120915; NP_001120916	948	ILMN_1784863	7	80231504	80308593	+	0	inside
rs1049654	949	7	80275455	+	Gen	129	C	A	0.492248062	0.392382147	0.07867794	6.13e-07	CD36	NM_000072; NM_001001547; NM_001001548; NM_001127443; NM_001127444; NP_000063; NP_001001547; NP_001001548; NP_001120915; NP_001120916	948	ILMN_1784863	7	80231504	80308593	+	0	inside
rs3211885	949	7	80289402	-	Gen	129	A	G	0.488372093	-0.400743407	0.078143003	2.92e-07	CD36	NM_000072; NM_001001547; NM_001001548; NM_001127443; NM_001127444; NP_000063; NP_001001547; NP_001001548; NP_001120915; NP_001120916	948	ILMN_1784863	7	80231504	80308593	+	0	inside
rs3211931	954	7	80298173	-	Gen	129	A	G	0.488372093	-0.515109146	0.081673715	2.85e-10	CD36	NM_000072; NM_001001547; NM_001001548; NM_001127443; NM_001127444; NP_000063; NP_001001547; NP_001001548; NP_001120915; NP_001120916	948	ILMN_1784863	7	80231504	80308593	+	0	inside
rs3211958	954	7	80304072	+	Gen	129	G	A	0.496124031	-0.530086191	0.080406936	4.32e-11	CD36	NM_000072; NM_001001547; NM_001001548; NM_001127443; NM_001127444; NP_000063; NP_001001547; NP_001001548; NP_001120915; NP_001120916	948	ILMN_1784863	7	80231504	80308593	+	0	inside
rs12706949	954	7	80307224	-	Gen	128	C	A	0.5	0.524310784	0.080719093	8.28e-11	CD36	NM_000072; NM_001001547; NM_001001548; NM_001127443; NM_001127444; NP_000063; NP_001001547; NP_001001548; NP_001120915; NP_001120916	948	ILMN_1784863	7	80231504	80308593	+	0	inside
rs819443	937	7	80203718	+	Imp	129	C	T	0.453488372	0.337172642	0.080472144	2.79e-05	CD36	NM_000072; NM_001001547; NM_001001548; NM_001127443; NM_001127444; NP_000063; NP_001001547; NP_001001548; NP_001120915; NP_001120916	948	ILMN_1784863	7	80231504	80308593	+	-27786	upstream
rs6961069	949	7	80218961	+	Imp	129	T	C	0.492248062	-0.365351269	0.079827104	4.72e-06	CD36	NM_000072; NM_001001547; NM_001001548; NM_001127443; NM_001127444; NP_000063; NP_001001547; NP_001001548; NP_001120915; NP_001120916	948	ILMN_1784863	7	80231504	80308593	+	-12543	upstream
rs1761662	949	7	80238463	+	Imp	129	C	T	0.480620155	0.392486888	0.079339963	7.54e-07	CD36	NM_000072; NM_001001547; NM_001001548; NM_001127443; NM_001127444; NP_000063; NP_001001547; NP_001001548; NP_001120915; NP_001120916	948	ILMN_1784863	7	80231504	80308593	+	0	inside
rs1722505	949	7	80240689	+	Imp	129	T	C	0.480620155	0.398931929	0.080518819	7.25e-07	CD36	NM_000072; NM_001001547; NM_001001548; NM_001127443; NM_001127444; NP_000063; NP_001001547; NP_001001548; NP_001120915; NP_001120916	948	ILMN_1784863	7	80231504	80308593	+	0	inside
rs1761665	949	7	80242079	+	Imp	129	T	C	0.480620155	0.398931929	0.080518819	7.25e-07	CD36	NM_000072; NM_001001547; NM_001001548; NM_001127443; NM_001127444; NP_000063; NP_001001547; NP_001001548; NP_001120915; NP_001120916	948	ILMN_1784863	7	80231504	80308593	+	0	inside
rs4731642	949	7	80248001	+	Imp	129	G	A	0.395348837	0.416653915	0.082686853	4.68e-07	CD36	NM_000072; NM_001001547; NM_001001548; NM_001127443; NM_001127444; NP_000063; NP_001001547; NP_001001548; NP_001120915; NP_001120916	948	ILMN_1784863	7	80231504	80308593	+	0	inside
rs4731643	949	7	80248029	+	Imp	129	A	G	0.480620155	0.398931929	0.080518819	7.25e-07	CD36	NM_000072; NM_001001547; NM_001001548; NM_001127443; NM_001127444; NP_000063; NP_001001547; NP_001001548; NP_001120915; NP_001120916	948	ILMN_1784863	7	80231504	80308593	+	0	inside
rs12706912	949	7	80252295	+	Imp	129	C	A	0.496124031	-0.392770311	0.080406936	1.04e-06	CD36	NM_000072; NM_001001547; NM_001001548; NM_001127443; NM_001127444; NP_000063; NP_001001547; NP_001001548; NP_001120915; NP_001120916	948	ILMN_1784863	7	80231504	80308593	+	0	inside
rs2366855	949	7	80253455	+	Imp	129	A	T	0.480620155	0.398931929	0.080518819	7.25e-07	CD36	NM_000072; NM_001001547; NM_001001548; NM_001127443; NM_001127444; NP_000063; NP_001001547; NP_001001548; NP_001120915; NP_001120916	948	ILMN_1784863	7	80231504	80308593	+	0	inside
rs1953298	949	7	80265451	+	Imp	129	C	T	0.488372093	0.390367187	0.07926855	8.45e-07	CD36	NM_000072; NM_001001547; NM_001001548; NM_001127443; NM_001127444; NP_000063; NP_001001547; NP_001001548; NP_001120915; NP_001120916	948	ILMN_1784863	7	80231504	80308593	+	0	inside
rs1527479	949	7	80272568	+	Imp	129	C	T	0.484496124	0.400695706	0.079881786	5.27e-07	CD36	NM_000072; NM_001001547; NM_001001548; NM_001127443; NM_001127444; NP_000063; NP_001001547; NP_001001548; NP_001120915; NP_001120916	948	ILMN_1784863	7	80231504	80308593	+	0	inside
rs3211870	949	7	80287209	+	Imp	129	T	C	0.484496124	-0.388059344	0.078730293	8.27e-07	CD36	NM_000072; NM_001001547; NM_001001548; NM_001127443; NM_001127444; NP_000063; NP_001001547; NP_001001548; NP_001120915; NP_001120916	948	ILMN_1784863	7	80231504	80308593	+	0	inside
rs1358337	949	7	80288385	+	Imp	129	A	G	0.484496124	-0.388059344	0.078730293	8.27e-07	CD36	NM_000072; NM_001001547; NM_001001548; NM_001127443; NM_001127444; NP_000063; NP_001001547; NP_001001548; NP_001120915; NP_001120916	948	ILMN_1784863	7	80231504	80308593	+	0	inside
rs3211928	954	7	80297720	+	Imp	129	G	C	0.488372093	-0.515109146	0.081673715	2.85e-10	CD36	NM_000072; NM_001001547; NM_001001548; NM_001127443; NM_001127444; NP_000063; NP_001001547; NP_001001548; NP_001120915; NP_001120916	948	ILMN_1784863	7	80231504	80308593	+	0	inside
rs3211932	954	7	80298887	+	Imp	129	C	T	0.488372093	-0.515109146	0.081673715	2.85e-10	CD36	NM_000072; NM_001001547; NM_001001548; NM_001127443; NM_001127444; NP_000063; NP_001001547; NP_001001548; NP_001120915; NP_001120916	948	ILMN_1784863	7	80231504	80308593	+	0	inside
rs7755	954	7	80306271	+	Imp	129	A	G	0.496124031	-0.530086191	0.080406936	4.32e-11	CD36	NM_000072; NM_001001547; NM_001001548; NM_001127443; NM_001127444; NP_000063; NP_001001547; NP_001001548; NP_001120915; NP_001120916	948	ILMN_1784863	7	80231504	80308593	+	0	inside
rs10954289	954	7	80326283	+	Imp	129	G	A	0.496124031	-0.503967355	0.080406936	3.66e-10	CD36	NM_000072; NM_001001547; NM_001001548; NM_001127443; NM_001127444; NP_000063; NP_001001547; NP_001001548; NP_001120915; NP_001120916	948	ILMN_1784863	7	80231504	80308593	+	17690	downstream
rs12534038	954	7	80329100	+	Imp	129	G	C	0.488372093	-0.519119139	0.080444178	1.1e-10	CD36	NM_000072; NM_001001547; NM_001001548; NM_001127443; NM_001127444; NP_000063; NP_001001547; NP_001001548; NP_001120915; NP_001120916	948	ILMN_1784863	7	80231504	80308593	+	20507	downstream
rs4837728	956	9	122954405	-	Gen	129	A	G	0.255813953	-0.298691261	0.071283791	2.79e-05	CDK5RAP2	NM_001011649; NM_018249; NP_001011649; NP_060719	55755	ILMN_2415529	9	123151147	123342437	-	196742	downstream
rs4837729	956	9	122954551	+	Imp	129	C	T	0.255813953	-0.298691261	0.071283791	2.79e-05	CDK5RAP2	NM_001011649; NM_018249; NP_001011649; NP_060719	55755	ILMN_2415529	9	123151147	123342437	-	196596	downstream
rs10818451	964	9	123142848	-	Gen	129	A	G	0.213178295	-0.326164178	0.076088816	1.81e-05	CDK5RAP2	NM_001011649; NM_018249; NP_001011649; NP_060719	55755	ILMN_1655990	9	123151147	123342437	-	8299	downstream
rs10125592	964	9	123161735	+	Gen	129	G	A	0.182170543	-0.402797256	0.083442055	1.38e-06	CDK5RAP2	NM_001011649; NM_018249; NP_001011649; NP_060719	55755	ILMN_1655990	9	123151147	123342437	-	0	inside
rs12379034	964	9	123162666	+	Gen	129	G	A	0.182170543	-0.402797256	0.083442055	1.38e-06	CDK5RAP2	NM_001011649; NM_018249; NP_001011649; NP_060719	55755	ILMN_1655990	9	123151147	123342437	-	0	inside
rs872423	964	9	123149491	+	Imp	129	A	G	0.182170543	-0.402797256	0.083442055	1.38e-06	CDK5RAP2	NM_001011649; NM_018249; NP_001011649; NP_060719	55755	ILMN_1655990	9	123151147	123342437	-	1656	downstream
rs7037806	964	9	123151125	+	Imp	129	T	G	0.197674419	-0.392825811	0.080359798	1.02e-06	CDK5RAP2	NM_001011649; NM_018249; NP_001011649; NP_060719	55755	ILMN_1655990	9	123151147	123342437	-	22	downstream
rs12376337	964	9	123162795	+	Imp	129	A	G	0.182170543	-0.402797256	0.083442055	1.38e-06	CDK5RAP2	NM_001011649; NM_018249; NP_001011649; NP_060719	55755	ILMN_1655990	9	123151147	123342437	-	0	inside
rs1547266	964	9	123163476	+	Imp	129	T	C	0.182170543	-0.402797256	0.083442055	1.38e-06	CDK5RAP2	NM_001011649; NM_018249; NP_001011649; NP_060719	55755	ILMN_1655990	9	123151147	123342437	-	0	inside
rs3780674	964	9	123166919	+	Imp	129	T	C	0.182170543	-0.402797256	0.083442055	1.38e-06	CDK5RAP2	NM_001011649; NM_018249; NP_001011649; NP_060719	55755	ILMN_1655990	9	123151147	123342437	-	0	inside
rs2540950	978	2	65279223	-	Gen	129	A	G	0.329457364	-0.29820271	0.06324229	2.41e-06	CEP68	NM_015147; NP_055962	23177	ILMN_1808500	2	65283495	65314142	+	-4272	upstream
rs2249105	978	2	65287896	+	Gen	129	G	A	0.321705426	-0.284041136	0.061844865	4.37e-06	CEP68	NM_015147; NP_055962	23177	ILMN_1808500	2	65283495	65314142	+	0	inside
rs2241160	978	2	65291546	+	Gen	129	G	A	0.387596899	-0.25287801	0.057694131	1.17e-05	CEP68	NM_015147; NP_055962	23177	ILMN_1808500	2	65283495	65314142	+	0	inside
rs1420185	978	2	65315903	+	Gen	129	G	A	0.279069767	-0.293624163	0.063906361	4.34e-06	CEP68	NM_015147; NP_055962	23177	ILMN_1808500	2	65283495	65314142	+	1761	downstream
rs2302631	978	2	65331659	-	Gen	129	A	C	0.275193798	-0.298835618	0.065017542	4.3e-06	CEP68	NM_015147; NP_055962	23177	ILMN_1808500	2	65283495	65314142	+	17517	downstream
rs10185243	978	2	65355744	-	Gen	129	C	A	0.259689922	-0.283693041	0.06608057	1.76e-05	CEP68	NM_015147; NP_055962	23177	ILMN_1808500	2	65283495	65314142	+	41602	downstream
rs1009358	978	2	65276452	+	Imp	129	C	T	0.333333333	-0.294368358	0.06233325	2.33e-06	CEP68	NM_015147; NP_055962	23177	ILMN_1808500	2	65283495	65314142	+	-7043	upstream
rs2241161	978	2	65290842	+	Imp	129	A	C	0.387596899	-0.25287801	0.057694131	1.17e-05	CEP68	NM_015147; NP_055962	23177	ILMN_1808500	2	65283495	65314142	+	0	inside
rs2252867	978	2	65296280	+	Imp	129	C	T	0.321705426	-0.284041136	0.061844865	4.37e-06	CEP68	NM_015147; NP_055962	23177	ILMN_1808500	2	65283495	65314142	+	0	inside
rs6736728	978	2	65305499	+	Imp	129	C	T	0.275193798	-0.298835618	0.065017542	4.3e-06	CEP68	NM_015147; NP_055962	23177	ILMN_1808500	2	65283495	65314142	+	0	inside
rs1420183	978	2	65309988	+	Imp	129	T	C	0.275193798	-0.298835618	0.065017542	4.3e-06	CEP68	NM_015147; NP_055962	23177	ILMN_1808500	2	65283495	65314142	+	0	inside
rs1228	978	2	65311555	+	Imp	129	C	T	0.275193798	-0.298835618	0.065017542	4.3e-06	CEP68	NM_015147; NP_055962	23177	ILMN_1808500	2	65283495	65314142	+	0	inside
rs11126028	978	2	65338150	+	Imp	129	G	C	0.275193798	-0.298835618	0.065017542	4.3e-06	CEP68	NM_015147; NP_055962	23177	ILMN_1808500	2	65283495	65314142	+	24008	downstream
rs2052261	978	2	65355270	+	Imp	129	G	A	0.275193798	-0.298835618	0.065017542	4.3e-06	CEP68	NM_015147; NP_055962	23177	ILMN_1808500	2	65283495	65314142	+	41128	downstream
rs5758761	979	22	42895634	-	Gen	129	A	G	0.189922481	-0.46290989	0.097921813	2.27e-06	CGI-96	NM_015703; NP_056518	27341	ILMN_1656521	22	42904341	42915829	-	8707	downstream
rs7287384	980	22	42917154	-	Gen	129	A	G	0.240310078	0.38630718	0.082407939	2.76e-06	CGI-96	NM_015703; NP_056518	27341	ILMN_1656521	22	42904341	42915829	-	-1325	upstream
rs1980004	3024	1	239327385	+	Gen	129	A	G	0.23255814	0.150932603	0.035263234	1.87e-05	CHRM3	NM_000740; NP_000731	1131	ILMN_1710410	1	239792373	240072717	+	-464988	upstream
rs229587	1042	14	65263300	-	Gen	129	A	G	0.38372093	0.535920031	0.118858085	6.52e-06	CHURC1	NM_001204063; NM_001204064; NM_145165; NP_001190992; NP_001190993; NP_660148	91612	ILMN_1798177	14	65381079	65402084	+	-117779	upstream
rs229586	1042	14	65263347	-	Gen	129	A	G	0.310077519	0.616771227	0.125430394	8.78e-07	CHURC1	NM_001204063; NM_001204064; NM_145165; NP_001190992; NP_001190993; NP_660148	91612	ILMN_1798177	14	65381079	65402084	+	-117732	upstream
rs4902317	1042	14	65270024	+	Gen	129	G	A	0.399224806	0.519492972	0.115583577	6.97e-06	CHURC1	NM_001204063; NM_001204064; NM_145165; NP_001190992; NP_001190993; NP_660148	91612	ILMN_1798177	14	65381079	65402084	+	-111055	upstream
rs1741464	1042	14	65280076	+	Gen	129	A	C	0.321705426	0.554543794	0.124151295	7.94e-06	CHURC1	NM_001204063; NM_001204064; NM_145165; NP_001190992; NP_001190993; NP_660148	91612	ILMN_1798177	14	65381079	65402084	+	-101003	upstream
rs229670	1042	14	65283501	+	Gen	129	C	A	0.236434109	0.721071947	0.138115436	1.78e-07	CHURC1	NM_001204063; NM_001204064; NM_145165; NP_001190992; NP_001190993; NP_660148	91612	ILMN_1798177	14	65381079	65402084	+	-97578	upstream
rs1695751	1042	14	65289966	+	Gen	129	G	A	0.275193798	0.816442078	0.135648504	1.76e-09	CHURC1	NM_001204063; NM_001204064; NM_145165; NP_001190992; NP_001190993; NP_660148	91612	ILMN_1798177	14	65381079	65402084	+	-91113	upstream
rs11158561	1042	14	65292670	-	Gen	129	G	A	0.166666667	0.843630722	0.162782249	2.19e-07	CHURC1	NM_001204063; NM_001204064; NM_145165; NP_001190992; NP_001190993; NP_660148	91612	ILMN_1798177	14	65381079	65402084	+	-88409	upstream
rs2016522	1042	14	65294341	-	Gen	129	A	G	0.236434109	0.669005319	0.135333652	7.68e-07	CHURC1	NM_001204063; NM_001204064; NM_145165; NP_001190992; NP_001190993; NP_660148	91612	ILMN_1798177	14	65381079	65402084	+	-86738	upstream
rs1273204	1042	14	65296664	+	Gen	129	G	A	0.282945736	0.78387398	0.133309207	4.1e-09	CHURC1	NM_001204063; NM_001204064; NM_145165; NP_001190992; NP_001190993; NP_660148	91612	ILMN_1798177	14	65381079	65402084	+	-84415	upstream
rs229609	1042	14	65299810	+	Gen	129	A	G	0.275193798	0.816442078	0.135648504	1.76e-09	CHURC1	NM_001204063; NM_001204064; NM_145165; NP_001190992; NP_001190993; NP_660148	91612	ILMN_1798177	14	65381079	65402084	+	-81269	upstream
rs230702	1042	14	65307283	-	Gen	129	G	A	0.213178295	0.957069671	0.156406888	9.41e-10	CHURC1	NM_001204063; NM_001204064; NM_145165; NP_001190992; NP_001190993; NP_660148	91612	ILMN_1798177	14	65381079	65402084	+	-73796	upstream
rs1570295	1042	14	65310367	-	Gen	129	G	A	0.317829457	0.899208384	0.128218459	2.33e-12	CHURC1	NM_001204063; NM_001204064; NM_145165; NP_001190992; NP_001190993; NP_660148	91612	ILMN_1798177	14	65381079	65402084	+	-70712	upstream
rs1547087	1042	14	65340410	+	Gen	129	G	A	0.224806202	0.624808664	0.135648504	4.1e-06	CHURC1	NM_001204063; NM_001204064; NM_145165; NP_001190992; NP_001190993; NP_660148	91612	ILMN_1798177	14	65381079	65402084	+	-40669	upstream
rs11158568	1042	14	65372704	+	Gen	129	G	A	0.244186047	1.318551428	0.144109316	5.71e-20	CHURC1	NM_001204063; NM_001204064; NM_145165; NP_001190992; NP_001190993; NP_660148	91612	ILMN_1798177	14	65381079	65402084	+	-8375	upstream
rs7143764	1042	14	65379283	+	Gen	129	G	A	0.240310078	1.484746056	0.144159854	7.1e-25	CHURC1	NM_001204063; NM_001204064; NM_145165; NP_001190992; NP_001190993; NP_660148	91612	ILMN_1798177	14	65381079	65402084	+	-1796	upstream
rs1064108	1042	14	65400265	-	Gen	129	A	G	0.313953488	1.06005027	0.123589921	9.72e-18	CHURC1	NM_001204063; NM_001204064; NM_145165; NP_001190992; NP_001190993; NP_660148	91612	ILMN_1798177	14	65381079	65402084	+	0	inside
rs2296327	1042	14	65410547	-	Gen	129	A	G	0.19379845	0.90103592	0.158380969	1.28e-08	CHURC1	NM_001204063; NM_001204064; NM_145165; NP_001190992; NP_001190993; NP_660148	91612	ILMN_1798177	14	65381079	65402084	+	8463	downstream
rs3759681	1042	14	65413606	+	Gen	126	A	G	0.26984127	0.92225424	0.126455399	3.03e-13	CHURC1	NM_001204063; NM_001204064; NM_145165; NP_001190992; NP_001190993; NP_660148	91612	ILMN_1798177	14	65381079	65402084	+	11522	downstream
rs2296326	1042	14	65414372	-	Gen	129	G	A	0.337209302	0.906502539	0.119500914	3.31e-14	CHURC1	NM_001204063; NM_001204064; NM_145165; NP_001190992; NP_001190993; NP_660148	91612	ILMN_1798177	14	65381079	65402084	+	12288	downstream
rs2898885	1000	14	65421274	-	Gen	129	G	A	0.19379845	0.623308933	0.146809978	2.18e-05	CHURC1	NM_001204063; NM_001204064; NM_145165; NP_001190992; NP_001190993; NP_660148	91612	ILMN_1798177	14	65381079	65402084	+	19190	downstream
rs4902352	1042	14	65422796	+	Gen	129	G	A	0.333333333	0.943420065	0.121072299	6.59e-15	CHURC1	NM_001204063; NM_001204064; NM_145165; NP_001190992; NP_001190993; NP_660148	91612	ILMN_1798177	14	65381079	65402084	+	20712	downstream
rs11846925	1042	14	65435875	+	Gen	129	A	G	0.445736434	0.694301153	0.119357162	5.99e-09	CHURC1	NM_001204063; NM_001204064; NM_145165; NP_001190992; NP_001190993; NP_660148	91612	ILMN_1798177	14	65381079	65402084	+	33791	downstream
rs10132686	1042	14	65437937	-	Gen	129	G	A	0.406976744	0.552339418	0.113319369	1.09e-06	CHURC1	NM_001204063; NM_001204064; NM_145165; NP_001190992; NP_001190993; NP_660148	91612	ILMN_1798177	14	65381079	65402084	+	35853	downstream
rs4499147	1042	14	65441561	+	Gen	129	G	A	0.430232558	0.589825494	0.116667156	4.29e-07	CHURC1	NM_001204063; NM_001204064; NM_145165; NP_001190992; NP_001190993; NP_660148	91612	ILMN_1798177	14	65381079	65402084	+	39477	downstream
rs229589	1042	14	65262425	+	Imp	129	A	C	0.395348837	0.491244901	0.115091565	1.97e-05	CHURC1	NM_001204063; NM_001204064; NM_145165; NP_001190992; NP_001190993; NP_660148	91612	ILMN_1798177	14	65381079	65402084	+	-118654	upstream
rs229588	1042	14	65263003	+	Imp	129	C	G	0.399224806	0.519492972	0.115583577	6.97e-06	CHURC1	NM_001204063; NM_001204064; NM_145165; NP_001190992; NP_001190993; NP_660148	91612	ILMN_1798177	14	65381079	65402084	+	-118076	upstream
rs2269294	1042	14	65286184	+	Imp	129	G	C	0.213178295	0.818902653	0.14523359	1.72e-08	CHURC1	NM_001204063; NM_001204064; NM_145165; NP_001190992; NP_001190993; NP_660148	91612	ILMN_1798177	14	65381079	65402084	+	-94895	upstream
rs229619	1042	14	65290246	+	Imp	129	T	C	0.275193798	0.816442078	0.135648504	1.76e-09	CHURC1	NM_001204063; NM_001204064; NM_145165; NP_001190992; NP_001190993; NP_660148	91612	ILMN_1798177	14	65381079	65402084	+	-90833	upstream
rs229618	1042	14	65290261	+	Imp	129	G	A	0.275193798	0.816442078	0.135648504	1.76e-09	CHURC1	NM_001204063; NM_001204064; NM_145165; NP_001190992; NP_001190993; NP_660148	91612	ILMN_1798177	14	65381079	65402084	+	-90818	upstream
rs12587537	1042	14	65292361	+	Imp	129	A	G	0.23255814	0.671764183	0.138204456	1.17e-06	CHURC1	NM_001204063; NM_001204064; NM_145165; NP_001190992; NP_001190993; NP_660148	91612	ILMN_1798177	14	65381079	65402084	+	-88718	upstream
rs114813	1042	14	65294076	+	Imp	129	C	A	0.282945736	0.78387398	0.133309207	4.1e-09	CHURC1	NM_001204063; NM_001204064; NM_145165; NP_001190992; NP_001190993; NP_660148	91612	ILMN_1798177	14	65381079	65402084	+	-87003	upstream
rs4899147	1042	14	65295954	+	Imp	129	G	T	0.162790698	0.895341304	0.163589014	4.42e-08	CHURC1	NM_001204063; NM_001204064; NM_145165; NP_001190992; NP_001190993; NP_660148	91612	ILMN_1798177	14	65381079	65402084	+	-85125	upstream
rs438035	1042	14	65301978	+	Imp	129	C	T	0.279069767	0.810701138	0.133149555	1.14e-09	CHURC1	NM_001204063; NM_001204064; NM_145165; NP_001190992; NP_001190993; NP_660148	91612	ILMN_1798177	14	65381079	65402084	+	-79101	upstream
rs2649196	1042	14	65303251	+	Imp	129	C	T	0.279069767	0.810701138	0.133149555	1.14e-09	CHURC1	NM_001204063; NM_001204064; NM_145165; NP_001190992; NP_001190993; NP_660148	91612	ILMN_1798177	14	65381079	65402084	+	-77828	upstream
rs396974	1042	14	65305305	+	Imp	129	T	C	0.282945736	0.737091471	0.130802697	1.75e-08	CHURC1	NM_001204063; NM_001204064; NM_145165; NP_001190992; NP_001190993; NP_660148	91612	ILMN_1798177	14	65381079	65402084	+	-75774	upstream
rs422574	1042	14	65306442	+	Imp	129	G	A	0.213178295	0.957069671	0.156406888	9.41e-10	CHURC1	NM_001204063; NM_001204064; NM_145165; NP_001190992; NP_001190993; NP_660148	91612	ILMN_1798177	14	65381079	65402084	+	-74637	upstream
rs10144942	1042	14	65355042	+	Imp	129	A	G	0.228682171	1.461041353	0.144464203	4.81e-24	CHURC1	NM_001204063; NM_001204064; NM_145165; NP_001190992; NP_001190993; NP_660148	91612	ILMN_1798177	14	65381079	65402084	+	-26037	upstream
rs743263	1042	14	65357098	+	Imp	129	A	G	0.30620155	1.01799793	0.123099011	1.34e-16	CHURC1	NM_001204063; NM_001204064; NM_145165; NP_001190992; NP_001190993; NP_660148	91612	ILMN_1798177	14	65381079	65402084	+	-23981	upstream
rs10498518	1042	14	65357542	+	Imp	129	A	G	0.244186047	1.367002839	0.144109316	2.4e-21	CHURC1	NM_001204063; NM_001204064; NM_145165; NP_001190992; NP_001190993; NP_660148	91612	ILMN_1798177	14	65381079	65402084	+	-23537	upstream
rs12590986	1042	14	65357692	+	Imp	129	C	T	0.244186047	1.367002839	0.144109316	2.4e-21	CHURC1	NM_001204063; NM_001204064; NM_145165; NP_001190992; NP_001190993; NP_660148	91612	ILMN_1798177	14	65381079	65402084	+	-23387	upstream
rs1957425	1042	14	65358576	+	Imp	129	C	T	0.244186047	1.367002839	0.144109316	2.4e-21	CHURC1	NM_001204063; NM_001204064; NM_145165; NP_001190992; NP_001190993; NP_660148	91612	ILMN_1798177	14	65381079	65402084	+	-22503	upstream
rs12881353	1042	14	65363615	+	Imp	129	A	G	0.244186047	1.367002839	0.144109316	2.4e-21	CHURC1	NM_001204063; NM_001204064; NM_145165; NP_001190992; NP_001190993; NP_660148	91612	ILMN_1798177	14	65381079	65402084	+	-17464	upstream
rs1951488	1042	14	65372213	+	Imp	129	T	C	0.248062016	1.393944318	0.144084067	3.87e-22	CHURC1	NM_001204063; NM_001204064; NM_145165; NP_001190992; NP_001190993; NP_660148	91612	ILMN_1798177	14	65381079	65402084	+	-8866	upstream
rs10151701	1042	14	65378449	+	Imp	129	C	T	0.23255814	1.485989587	0.144337157	7.4e-25	CHURC1	NM_001204063; NM_001204064; NM_145165; NP_001190992; NP_001190993; NP_660148	91612	ILMN_1798177	14	65381079	65402084	+	-2630	upstream
rs7143432	1042	14	65379146	+	Imp	129	C	A	0.23255814	1.485989587	0.144337157	7.4e-25	CHURC1	NM_001204063; NM_001204064; NM_145165; NP_001190992; NP_001190993; NP_660148	91612	ILMN_1798177	14	65381079	65402084	+	-1933	upstream
rs7144811	1042	14	65379147	+	Imp	129	C	T	0.23255814	1.485989587	0.144337157	7.4e-25	CHURC1	NM_001204063; NM_001204064; NM_145165; NP_001190992; NP_001190993; NP_660148	91612	ILMN_1798177	14	65381079	65402084	+	-1932	upstream
rs4902336	1042	14	65387262	+	Imp	129	T	C	0.23255814	1.485989587	0.144337157	7.4e-25	CHURC1	NM_001204063; NM_001204064; NM_145165; NP_001190992; NP_001190993; NP_660148	91612	ILMN_1798177	14	65381079	65402084	+	0	inside
rs4899153	1042	14	65388711	+	Imp	129	T	C	0.23255814	1.485989587	0.144337157	7.4e-25	CHURC1	NM_001204063; NM_001204064; NM_145165; NP_001190992; NP_001190993; NP_660148	91612	ILMN_1798177	14	65381079	65402084	+	0	inside
rs10141986	1042	14	65389403	+	Imp	129	G	A	0.23255814	1.485989587	0.144337157	7.4e-25	CHURC1	NM_001204063; NM_001204064; NM_145165; NP_001190992; NP_001190993; NP_660148	91612	ILMN_1798177	14	65381079	65402084	+	0	inside
rs11158569	1042	14	65400069	+	Imp	129	T	C	0.236434109	1.502619205	0.144235761	2.06e-25	CHURC1	NM_001204063; NM_001204064; NM_145165; NP_001190992; NP_001190993; NP_660148	91612	ILMN_1798177	14	65381079	65402084	+	0	inside
rs2412065	1042	14	65407657	+	Imp	129	G	C	0.23255814	1.485989587	0.144337157	7.4e-25	CHURC1	NM_001204063; NM_001204064; NM_145165; NP_001190992; NP_001190993; NP_660148	91612	ILMN_1798177	14	65381079	65402084	+	5573	downstream
rs2737844	1042	14	65408509	+	Imp	129	A	G	0.310077519	1.042010241	0.123335816	2.95e-17	CHURC1	NM_001204063; NM_001204064; NM_145165; NP_001190992; NP_001190993; NP_660148	91612	ILMN_1798177	14	65381079	65402084	+	6425	downstream
rs3742599	1042	14	65411908	+	Imp	129	A	C	0.197674419	1.269953333	0.146437566	4.23e-18	CHURC1	NM_001204063; NM_001204064; NM_145165; NP_001190992; NP_001190993; NP_660148	91612	ILMN_1798177	14	65381079	65402084	+	9824	downstream
rs2277501	1042	14	65412441	+	Imp	129	C	T	0.337209302	0.906502539	0.119500914	3.31e-14	CHURC1	NM_001204063; NM_001204064; NM_145165; NP_001190992; NP_001190993; NP_660148	91612	ILMN_1798177	14	65381079	65402084	+	10357	downstream
rs1886506	1042	14	65415366	+	Imp	129	T	C	0.197674419	1.269953333	0.146437566	4.23e-18	CHURC1	NM_001204063; NM_001204064; NM_145165; NP_001190992; NP_001190993; NP_660148	91612	ILMN_1798177	14	65381079	65402084	+	13282	downstream
rs11623886	1042	14	65423262	+	Imp	129	G	A	0.352713178	0.844834991	0.119056964	1.28e-12	CHURC1	NM_001204063; NM_001204064; NM_145165; NP_001190992; NP_001190993; NP_660148	91612	ILMN_1798177	14	65381079	65402084	+	21178	downstream
rs2412106	1042	14	65427810	+	Imp	129	G	A	0.352713178	0.844834991	0.119056964	1.28e-12	CHURC1	NM_001204063; NM_001204064; NM_145165; NP_001190992; NP_001190993; NP_660148	91612	ILMN_1798177	14	65381079	65402084	+	25726	downstream
rs34852276	1042	14	65428165	+	Imp	129	C	T	0.352713178	0.844834991	0.119056964	1.28e-12	CHURC1	NM_001204063; NM_001204064; NM_145165; NP_001190992; NP_001190993; NP_660148	91612	ILMN_1798177	14	65381079	65402084	+	26081	downstream
rs4899155	1042	14	65429186	+	Imp	129	A	G	0.333333333	0.788124633	0.119185342	3.78e-11	CHURC1	NM_001204063; NM_001204064; NM_145165; NP_001190992; NP_001190993; NP_660148	91612	ILMN_1798177	14	65381079	65402084	+	27102	downstream
rs8007405	1042	14	65430328	+	Imp	129	G	A	0.333333333	0.788124633	0.119185342	3.78e-11	CHURC1	NM_001204063; NM_001204064; NM_145165; NP_001190992; NP_001190993; NP_660148	91612	ILMN_1798177	14	65381079	65402084	+	28244	downstream
rs4899158	1042	14	65433331	+	Imp	129	G	A	0.375968992	0.736992656	0.119746489	7.53e-10	CHURC1	NM_001204063; NM_001204064; NM_145165; NP_001190992; NP_001190993; NP_660148	91612	ILMN_1798177	14	65381079	65402084	+	31247	downstream
rs11623866	1042	14	65453063	+	Imp	129	C	G	0.410852713	0.553207179	0.113826228	1.17e-06	CHURC1	NM_001204063; NM_001204064; NM_145165; NP_001190992; NP_001190993; NP_660148	91612	ILMN_1798177	14	65381079	65402084	+	50979	downstream
rs8036417	1043	15	78419476	+	Gen	129	G	A	0.255813953	0.49466605	0.095748804	2.39e-07	CIB2	NM_006383; NP_006374	10518	ILMN_1714489	15	78396991	78423878	-	0	inside
rs2980426	1051	8	8145609	-	Gen	123	G	A	0.491869919	0.184246464	0.040536131	5.49e-06	CLDN23	NM_194284; NP_919260	137075	ILMN_1725338	8	8559666	8561617	+	-414057	upstream
rs2945891	1051	8	8155475	+	Gen	129	A	G	0.472868217	0.168184344	0.038329352	1.14e-05	CLDN23	NM_194284; NP_919260	137075	ILMN_1725338	8	8559666	8561617	+	-404191	upstream
rs11249878	1061	8	8550255	+	Gen	129	C	A	0.279069767	0.175367035	0.03935361	8.34e-06	CLDN23	NM_194284; NP_919260	137075	ILMN_1725338	8	8559666	8561617	+	-9411	upstream
rs1060106	1061	8	8561452	+	Gen	129	G	A	0.205426357	0.242939115	0.047729143	3.58e-07	CLDN23	NM_194284; NP_919260	137075	ILMN_1725338	8	8559666	8561617	+	0	inside
rs885000	1061	8	8568875	-	Gen	129	A	C	0.209302326	0.240176878	0.047614019	4.55e-07	CLDN23	NM_194284; NP_919260	137075	ILMN_1725338	8	8559666	8561617	+	7258	downstream
rs1522839	1061	8	8580453	-	Gen	129	A	G	0.220930233	0.213172941	0.047334938	6.68e-06	CLDN23	NM_194284; NP_919260	137075	ILMN_1725338	8	8559666	8561617	+	18836	downstream
rs12678414	1061	8	8586016	-	Gen	129	A	C	0.236434109	0.177965511	0.041696383	1.97e-05	CLDN23	NM_194284; NP_919260	137075	ILMN_1725338	8	8559666	8561617	+	24399	downstream
rs2945886	1051	8	8148270	+	Imp	129	G	C	0.484496124	0.16035611	0.037896178	2.32e-05	CLDN23	NM_194284; NP_919260	137075	ILMN_1725338	8	8559666	8561617	+	-411396	upstream
rs11249884	1061	8	8561552	+	Imp	129	C	T	0.205426357	0.242939115	0.047729143	3.58e-07	CLDN23	NM_194284; NP_919260	137075	ILMN_1725338	8	8559666	8561617	+	0	inside
rs12681298	1061	8	8566235	+	Imp	129	A	G	0.209302326	0.240176878	0.047614019	4.55e-07	CLDN23	NM_194284; NP_919260	137075	ILMN_1725338	8	8559666	8561617	+	4618	downstream
rs13266699	1061	8	8570313	+	Imp	129	T	A	0.209302326	0.240176878	0.047614019	4.55e-07	CLDN23	NM_194284; NP_919260	137075	ILMN_1725338	8	8559666	8561617	+	8696	downstream
rs4840352	1061	8	8573508	+	Imp	129	G	A	0.209302326	0.240176878	0.047614019	4.55e-07	CLDN23	NM_194284; NP_919260	137075	ILMN_1725338	8	8559666	8561617	+	11891	downstream
rs10110591	1061	8	8576608	+	Imp	129	C	A	0.217054264	0.23872204	0.047417116	4.79e-07	CLDN23	NM_194284; NP_919260	137075	ILMN_1725338	8	8559666	8561617	+	14991	downstream
rs9329165	1061	8	8576642	+	Imp	129	G	A	0.217054264	0.23872204	0.047417116	4.79e-07	CLDN23	NM_194284; NP_919260	137075	ILMN_1725338	8	8559666	8561617	+	15025	downstream
rs9329166	1061	8	8576655	+	Imp	129	A	G	0.213178295	0.219014091	0.047510081	4.03e-06	CLDN23	NM_194284; NP_919260	137075	ILMN_1725338	8	8559666	8561617	+	15038	downstream
rs4841017	1061	8	8577093	+	Imp	129	C	T	0.213178295	0.219014091	0.047510081	4.03e-06	CLDN23	NM_194284; NP_919260	137075	ILMN_1725338	8	8559666	8561617	+	15476	downstream
rs13248096	1061	8	8577476	+	Imp	129	T	C	0.213178295	0.219014091	0.047510081	4.03e-06	CLDN23	NM_194284; NP_919260	137075	ILMN_1725338	8	8559666	8561617	+	15859	downstream
rs10903310	1061	8	8589687	+	Imp	129	A	C	0.217054264	0.234944919	0.046141884	3.55e-07	CLDN23	NM_194284; NP_919260	137075	ILMN_1725338	8	8559666	8561617	+	28070	downstream
rs7957464	1066	12	10104289	-	Gen	129	A	G	0.189922481	0.413533404	0.083557013	7.46e-07	CLEC12A	NM_001207010; NM_138337; NM_201623; NM_201625; NP_001193939; NP_612210; NP_963917	160364	ILMN_1663142	12	10103915	10138194	+	0	inside
rs7313235	1066	12	10132283	-	Gen	129	A	G	0.197674419	0.444694444	0.083016065	8.47e-08	CLEC12A	NM_001207010; NM_138337; NM_201623; NM_201625; NP_001193939; NP_612210; NP_963917	160364	ILMN_1663142	12	10103915	10138194	+	0	inside
rs10772223	1067	12	10154249	-	Gen	129	A	G	0.403100775	0.275678836	0.065386706	2.49e-05	CLEC12A	NM_001207010; NM_138337; NM_201623; NM_201625; NP_001193939; NP_612210; NP_963917	160364	ILMN_1663142	12	10103915	10138194	+	16055	downstream
rs12578560	1066	12	10160527	-	Gen	129	A	C	0.166666667	0.521140678	0.091515619	1.24e-08	CLEC12A	NM_001207010; NM_138337; NM_201623; NM_201625; NP_001193939; NP_612210; NP_963917	160364	ILMN_1663142	12	10103915	10138194	+	22333	downstream
rs12229020	1066	12	10117683	+	Imp	129	G	C	0.197674419	0.444694444	0.083016065	8.47e-08	CLEC12A	NM_001207010; NM_138337; NM_201623; NM_201625; NP_001193939; NP_612210; NP_963917	160364	ILMN_1663142	12	10103915	10138194	+	0	inside
rs613871	1067	12	10145341	+	Imp	129	T	C	0.403100775	0.268385987	0.063175373	2.15e-05	CLEC12A	NM_001207010; NM_138337; NM_201623; NM_201625; NP_001193939; NP_612210; NP_963917	160364	ILMN_1663142	12	10103915	10138194	+	7147	downstream
rs7957621	1073	12	10007761	+	Gen	128	G	A	0.45703125	-0.392517029	0.062879753	4.31e-10	CLEC2B	NM_005127; NP_005118	9976	ILMN_1784608	12	10004968	10022458	-	0	inside
rs253152	1073	12	10012670	+	Gen	127	A	C	0.385826772	0.396954753	0.065515198	1.37e-09	CLEC2B	NM_005127; NP_005118	9976	ILMN_1784608	12	10004968	10022458	-	0	inside
rs1597097	1073	12	10020267	-	Gen	129	G	A	0.426356589	0.358167555	0.062933484	1.26e-08	CLEC2B	NM_005127; NP_005118	9976	ILMN_1784608	12	10004968	10022458	-	0	inside
rs10844993	1071	12	10024007	-	Gen	129	C	A	0.255813953	-0.337409346	0.071814419	2.62e-06	CLEC2B	NM_005127; NP_005118	9976	ILMN_1784608	12	10004968	10022458	-	-1549	upstream
rs253150	1073	12	10012967	+	Imp	129	G	C	0.441860465	0.40390033	0.061395337	4.75e-11	CLEC2B	NM_005127; NP_005118	9976	ILMN_1784608	12	10004968	10022458	-	0	inside
rs10772219	1073	12	10019053	+	Imp	129	G	A	0.391472868	0.388573693	0.064159658	1.39e-09	CLEC2B	NM_005127; NP_005118	9976	ILMN_1784608	12	10004968	10022458	-	0	inside
rs3814499	1086	9	139869914	+	Gen	129	G	A	0.275193798	0.479449343	0.100669673	1.91e-06	CLIC3	NM_004669; NP_004660	9022	ILMN_1796423	9	139889060	139891024	-	19146	downstream
rs6926	1086	9	139876141	+	Gen	129	A	C	0.275193798	0.479449343	0.100669673	1.91e-06	CLIC3	NM_004669; NP_004660	9022	ILMN_1796423	9	139889060	139891024	-	12919	downstream
rs2049043	1086	9	139877129	+	Gen	127	A	C	0.279527559	0.472251864	0.1012649	3.11e-06	CLIC3	NM_004669; NP_004660	9022	ILMN_1796423	9	139889060	139891024	-	11931	downstream
rs7029565	1086	9	139878317	-	Gen	129	G	A	0.275193798	0.479449343	0.100669673	1.91e-06	CLIC3	NM_004669; NP_004660	9022	ILMN_1796423	9	139889060	139891024	-	10743	downstream
rs4880082	1086	9	139878828	-	Gen	129	A	G	0.275193798	0.479449343	0.100669673	1.91e-06	CLIC3	NM_004669; NP_004660	9022	ILMN_1796423	9	139889060	139891024	-	10232	downstream
rs10870158	1086	9	139885820	+	Gen	129	C	A	0.298449612	0.451658249	0.099679726	5.87e-06	CLIC3	NM_004669; NP_004660	9022	ILMN_1796423	9	139889060	139891024	-	3240	downstream
rs10781530	1086	9	139885948	+	Gen	129	C	A	0.298449612	0.451658249	0.099679726	5.87e-06	CLIC3	NM_004669; NP_004660	9022	ILMN_1796423	9	139889060	139891024	-	3112	downstream
rs4880180	1086	9	139876483	+	Imp	129	G	T	0.275193798	0.479449343	0.100669673	1.91e-06	CLIC3	NM_004669; NP_004660	9022	ILMN_1796423	9	139889060	139891024	-	12577	downstream
rs7470867	1086	9	139893123	+	Imp	129	C	T	0.298449612	0.451658249	0.099679726	5.87e-06	CLIC3	NM_004669; NP_004660	9022	ILMN_1796423	9	139889060	139891024	-	-2099	upstream
rs2049040	1086	9	139897164	+	Imp	129	C	T	0.298449612	0.451658249	0.099679726	5.87e-06	CLIC3	NM_004669; NP_004660	9022	ILMN_1796423	9	139889060	139891024	-	-6140	upstream
rs7048567	1086	9	139904037	+	Imp	129	A	G	0.298449612	0.451658249	0.099679726	5.87e-06	CLIC3	NM_004669; NP_004660	9022	ILMN_1796423	9	139889060	139891024	-	-13013	upstream
rs2271862	1086	9	139906359	+	Imp	129	G	A	0.298449612	0.451658249	0.099679726	5.87e-06	CLIC3	NM_004669; NP_004660	9022	ILMN_1796423	9	139889060	139891024	-	-15335	upstream
rs2271863	1086	9	139906513	+	Imp	129	T	C	0.279069767	0.450681226	0.100767499	7.73e-06	CLIC3	NM_004669; NP_004660	9022	ILMN_1796423	9	139889060	139891024	-	-15489	upstream
rs6555064	1087	5	2136570	-	Gen	129	G	A	0.42248062	0.204125495	0.048473503	2.54e-05	CLPTM1L	NM_030782; NP_110409	81037	ILMN_1752802	5	1318000	1345002	-	-791568	upstream
rs302990	1106	6	25110097	-	Gen	129	G	A	0.162790698	0.282186483	0.067375473	2.81e-05	CMAH	NR_002174; NR_027626	8418	ILMN_2086612	6	25108201	25138620	-	0	inside
rs302977	1106	6	25118116	-	Gen	129	G	A	0.205426357	0.278500696	0.065274561	1.98e-05	CMAH	NR_002174; NR_027626	8418	ILMN_2086612	6	25108201	25138620	-	0	inside
rs302968	1106	6	25127176	+	Gen	129	A	G	0.209302326	0.279974631	0.065157016	1.73e-05	CMAH	NR_002174; NR_027626	8418	ILMN_2086612	6	25108201	25138620	-	0	inside
rs6915489	1227	6	25155329	+	Imp	129	C	G	0.224806202	0.273687318	0.062251717	1.1e-05	CMAH	NR_002174; NR_027626	8418	ILMN_2086612	6	25108201	25138620	-	-16709	upstream
rs9295646	1106	6	25078882	-	Gen	129	A	G	0.220930233	0.409852508	0.079209319	2.29e-07	CMAH	NR_002174; NR_027626	8418	ILMN_1704084	6	25108201	25138620	-	29319	downstream
rs10214692	1100	6	25080685	-	Gen	129	A	G	0.406976744	0.302883542	0.068346216	9.35e-06	CMAH	NR_002174; NR_027626	8418	ILMN_1704084	6	25108201	25138620	-	27516	downstream
rs715426	1106	6	25094953	-	Gen	129	G	A	0.213178295	0.424226298	0.081241728	1.77e-07	CMAH	NR_002174; NR_027626	8418	ILMN_1704084	6	25108201	25138620	-	13248	downstream
rs302990	1106	6	25110097	-	Gen	129	G	A	0.162790698	0.380521124	0.080528191	2.3e-06	CMAH	NR_002174; NR_027626	8418	ILMN_1704084	6	25108201	25138620	-	0	inside
rs159988	1106	6	25081487	+	Imp	129	C	T	0.170542636	0.375618817	0.08814949	2.03e-05	CMAH	NR_002174; NR_027626	8418	ILMN_1704084	6	25108201	25138620	-	26714	downstream
rs303009	1106	6	25082540	+	Imp	129	G	A	0.170542636	0.375618817	0.08814949	2.03e-05	CMAH	NR_002174; NR_027626	8418	ILMN_1704084	6	25108201	25138620	-	25661	downstream
rs895673	1100	6	25086968	+	Imp	129	G	A	0.403100775	0.29571547	0.069125639	1.89e-05	CMAH	NR_002174; NR_027626	8418	ILMN_1704084	6	25108201	25138620	-	21233	downstream
rs3818267	1100	6	25092335	+	Imp	129	A	G	0.399224806	0.29983008	0.068780827	1.31e-05	CMAH	NR_002174; NR_027626	8418	ILMN_1704084	6	25108201	25138620	-	15866	downstream
rs3818270	1100	6	25092539	+	Imp	129	A	C	0.399224806	0.29983008	0.068780827	1.31e-05	CMAH	NR_002174; NR_027626	8418	ILMN_1704084	6	25108201	25138620	-	15662	downstream
rs6935318	1100	6	25093314	+	Imp	129	C	T	0.399224806	0.29983008	0.068780827	1.31e-05	CMAH	NR_002174; NR_027626	8418	ILMN_1704084	6	25108201	25138620	-	14887	downstream
rs9295647	1106	6	25093433	+	Imp	129	G	A	0.213178295	0.424226298	0.081241728	1.77e-07	CMAH	NR_002174; NR_027626	8418	ILMN_1704084	6	25108201	25138620	-	14768	downstream
rs392852	1106	6	25097450	+	Imp	129	T	C	0.158914729	0.386281576	0.091988563	2.68e-05	CMAH	NR_002174; NR_027626	8418	ILMN_1704084	6	25108201	25138620	-	10751	downstream
rs3792971	1106	6	25099340	+	Imp	129	G	A	0.213178295	0.424226298	0.081241728	1.77e-07	CMAH	NR_002174; NR_027626	8418	ILMN_1704084	6	25108201	25138620	-	8861	downstream
rs302991	1106	6	25110579	+	Imp	129	T	C	0.158914729	0.386281576	0.091988563	2.68e-05	CMAH	NR_002174; NR_027626	8418	ILMN_1704084	6	25108201	25138620	-	0	inside
rs9393617	1106	6	25118057	+	Imp	129	G	A	0.213178295	0.424226298	0.081241728	1.77e-07	CMAH	NR_002174; NR_027626	8418	ILMN_1704084	6	25108201	25138620	-	0	inside
rs302973	1106	6	25119270	+	Imp	129	A	G	0.158914729	0.386281576	0.091988563	2.68e-05	CMAH	NR_002174; NR_027626	8418	ILMN_1704084	6	25108201	25138620	-	0	inside
rs6915489	1227	6	25155329	+	Imp	129	C	G	0.224806202	0.31180101	0.0744042	2.78e-05	CMAH	NR_002174; NR_027626	8418	ILMN_1704084	6	25108201	25138620	-	-16709	upstream
rs9853168	1141	3	74710143	+	Gen	129	C	A	0.426356589	0.143328308	0.030602365	2.82e-06	CNTN3	NM_020872; NP_065923	5067	ILMN_1717599	3	74311722	74570343	-	-139800	upstream
rs9857362	1141	3	74710462	+	Gen	129	C	A	0.457364341	0.136644915	0.029721816	4.28e-06	CNTN3	NM_020872; NP_065923	5067	ILMN_1717599	3	74311722	74570343	-	-140119	upstream
rs6808687	1141	3	74742523	+	Gen	128	G	A	0.41015625	0.14663371	0.031037848	2.31e-06	CNTN3	NM_020872; NP_065923	5067	ILMN_1717599	3	74311722	74570343	-	-172180	upstream
rs6803546	1141	3	74762379	-	Gen	129	A	C	0.480620155	0.151459879	0.030459268	6.61e-07	CNTN3	NM_020872; NP_065923	5067	ILMN_1717599	3	74311722	74570343	-	-192036	upstream
rs9837543	1141	3	74770492	-	Gen	129	A	G	0.476744186	0.147057798	0.030246554	1.16e-06	CNTN3	NM_020872; NP_065923	5067	ILMN_1717599	3	74311722	74570343	-	-200149	upstream
rs13067637	1141	3	74781833	-	Gen	129	G	A	0.445736434	0.146177703	0.031020949	2.45e-06	CNTN3	NM_020872; NP_065923	5067	ILMN_1717599	3	74311722	74570343	-	-211490	upstream
rs7635628	1141	3	74783321	+	Gen	129	A	G	0.445736434	0.146177703	0.031020949	2.45e-06	CNTN3	NM_020872; NP_065923	5067	ILMN_1717599	3	74311722	74570343	-	-212978	upstream
rs13061773	1141	3	74787022	+	Gen	129	G	A	0.445736434	0.157170759	0.031529685	6.2e-07	CNTN3	NM_020872; NP_065923	5067	ILMN_1717599	3	74311722	74570343	-	-216679	upstream
rs9846280	1141	3	74805509	-	Gen	129	A	C	0.472868217	0.151459041	0.032026116	2.25e-06	CNTN3	NM_020872; NP_065923	5067	ILMN_1717599	3	74311722	74570343	-	-235166	upstream
rs1918398	1141	3	74812287	-	Gen	129	G	A	0.472868217	0.151459041	0.032026116	2.25e-06	CNTN3	NM_020872; NP_065923	5067	ILMN_1717599	3	74311722	74570343	-	-241944	upstream
rs2049623	1141	3	74821600	+	Gen	129	G	A	0.496124031	0.143861952	0.030894715	3.22e-06	CNTN3	NM_020872; NP_065923	5067	ILMN_1717599	3	74311722	74570343	-	-251257	upstream
rs7621878	1141	3	74831395	+	Gen	129	A	C	0.496124031	0.143861952	0.030894715	3.22e-06	CNTN3	NM_020872; NP_065923	5067	ILMN_1717599	3	74311722	74570343	-	-261052	upstream
rs7651319	1141	3	74836374	-	Gen	129	G	A	0.496124031	0.143861952	0.030894715	3.22e-06	CNTN3	NM_020872; NP_065923	5067	ILMN_1717599	3	74311722	74570343	-	-266031	upstream
rs6762970	1141	3	74742625	+	Imp	129	A	T	0.414728682	0.146296448	0.031078842	2.51e-06	CNTN3	NM_020872; NP_065923	5067	ILMN_1717599	3	74311722	74570343	-	-172282	upstream
rs35173706	1141	3	74753691	+	Imp	129	A	C	0.441860465	0.145534704	0.030830284	2.35e-06	CNTN3	NM_020872; NP_065923	5067	ILMN_1717599	3	74311722	74570343	-	-183348	upstream
rs7642555	1141	3	74769420	+	Imp	129	G	A	0.480620155	0.151459879	0.030459268	6.61e-07	CNTN3	NM_020872; NP_065923	5067	ILMN_1717599	3	74311722	74570343	-	-199077	upstream
rs9861122	1141	3	74770447	+	Imp	129	C	T	0.480620155	0.151459879	0.030459268	6.61e-07	CNTN3	NM_020872; NP_065923	5067	ILMN_1717599	3	74311722	74570343	-	-200104	upstream
rs1584333	1141	3	74772332	+	Imp	129	A	G	0.480620155	0.151459879	0.030459268	6.61e-07	CNTN3	NM_020872; NP_065923	5067	ILMN_1717599	3	74311722	74570343	-	-201989	upstream
rs11924855	1141	3	74775136	+	Imp	129	T	C	0.476744186	0.147057798	0.030246554	1.16e-06	CNTN3	NM_020872; NP_065923	5067	ILMN_1717599	3	74311722	74570343	-	-204793	upstream
rs4131575	1141	3	74775497	+	Imp	129	T	C	0.476744186	0.147057798	0.030246554	1.16e-06	CNTN3	NM_020872; NP_065923	5067	ILMN_1717599	3	74311722	74570343	-	-205154	upstream
rs7635818	1141	3	74783476	+	Imp	129	C	G	0.445736434	0.146177703	0.031020949	2.45e-06	CNTN3	NM_020872; NP_065923	5067	ILMN_1717599	3	74311722	74570343	-	-213133	upstream
rs7628275	1141	3	74783718	+	Imp	129	G	T	0.445736434	0.146177703	0.031020949	2.45e-06	CNTN3	NM_020872; NP_065923	5067	ILMN_1717599	3	74311722	74570343	-	-213375	upstream
rs6549652	1141	3	74790990	+	Imp	129	A	C	0.476744186	0.157519463	0.030717559	2.93e-07	CNTN3	NM_020872; NP_065923	5067	ILMN_1717599	3	74311722	74570343	-	-220647	upstream
rs6549654	1141	3	74791125	+	Imp	129	G	A	0.441860465	0.152720538	0.031329545	1.09e-06	CNTN3	NM_020872; NP_065923	5067	ILMN_1717599	3	74311722	74570343	-	-220782	upstream
rs7643124	1141	3	74793893	+	Imp	129	G	T	0.496124031	0.143861952	0.030894715	3.22e-06	CNTN3	NM_020872; NP_065923	5067	ILMN_1717599	3	74311722	74570343	-	-223550	upstream
rs13071109	1141	3	74800901	+	Imp	129	G	A	0.472868217	0.151459041	0.032026116	2.25e-06	CNTN3	NM_020872; NP_065923	5067	ILMN_1717599	3	74311722	74570343	-	-230558	upstream
rs4441699	1141	3	74812488	+	Imp	129	A	G	0.472868217	0.151459041	0.032026116	2.25e-06	CNTN3	NM_020872; NP_065923	5067	ILMN_1717599	3	74311722	74570343	-	-242145	upstream
rs13092130	1141	3	74813623	+	Imp	129	G	T	0.472868217	0.151459041	0.032026116	2.25e-06	CNTN3	NM_020872; NP_065923	5067	ILMN_1717599	3	74311722	74570343	-	-243280	upstream
rs7625005	1141	3	74832434	+	Imp	129	T	C	0.496124031	0.143861952	0.030894715	3.22e-06	CNTN3	NM_020872; NP_065923	5067	ILMN_1717599	3	74311722	74570343	-	-262091	upstream
rs1527527	1141	3	74836946	+	Imp	129	T	G	0.496124031	0.143861952	0.030894715	3.22e-06	CNTN3	NM_020872; NP_065923	5067	ILMN_1717599	3	74311722	74570343	-	-266603	upstream
rs9825374	1141	3	74838368	+	Imp	129	T	C	0.472868217	0.151459041	0.032026116	2.25e-06	CNTN3	NM_020872; NP_065923	5067	ILMN_1717599	3	74311722	74570343	-	-268025	upstream
rs1609108	1141	3	74838730	+	Imp	129	G	T	0.496124031	0.143861952	0.030894715	3.22e-06	CNTN3	NM_020872; NP_065923	5067	ILMN_1717599	3	74311722	74570343	-	-268387	upstream
rs1527529	1141	3	74841608	+	Imp	129	C	T	0.472868217	0.151459041	0.032026116	2.25e-06	CNTN3	NM_020872; NP_065923	5067	ILMN_1717599	3	74311722	74570343	-	-271265	upstream
rs1405663	1141	3	74856731	+	Imp	129	T	A	0.496124031	0.143861952	0.030894715	3.22e-06	CNTN3	NM_020872; NP_065923	5067	ILMN_1717599	3	74311722	74570343	-	-286388	upstream
rs2178032	1141	3	74860393	+	Imp	129	T	C	0.492248062	0.148446017	0.031148744	1.88e-06	CNTN3	NM_020872; NP_065923	5067	ILMN_1717599	3	74311722	74570343	-	-290050	upstream
rs4675117	1186	2	227769794	-	Gen	129	A	G	0.364341085	-0.316686151	0.071081868	8.38e-06	COL4A4	NM_000092; NP_000083	1286	ILMN_1778308	2	227867427	228029275	-	97633	downstream
rs6723774	1186	2	227770592	-	Gen	129	G	A	0.391472868	-0.304860152	0.068498841	8.56e-06	COL4A4	NM_000092; NP_000083	1286	ILMN_1778308	2	227867427	228029275	-	96835	downstream
rs4675119	1186	2	227774635	+	Gen	129	C	A	0.391472868	-0.304860152	0.068498841	8.56e-06	COL4A4	NM_000092; NP_000083	1286	ILMN_1778308	2	227867427	228029275	-	92792	downstream
rs7582251	1186	2	227791703	-	Gen	129	A	C	0.410852713	-0.300483707	0.069071917	1.36e-05	COL4A4	NM_000092; NP_000083	1286	ILMN_1778308	2	227867427	228029275	-	75724	downstream
rs10167086	1186	2	227792729	-	Gen	129	A	T	0.410852713	-0.300483707	0.069071917	1.36e-05	COL4A4	NM_000092; NP_000083	1286	ILMN_1778308	2	227867427	228029275	-	74698	downstream
rs6728239	1186	2	227856552	+	Gen	129	G	A	0.414728682	-0.315241137	0.06944418	5.64e-06	COL4A4	NM_000092; NP_000083	1286	ILMN_1778308	2	227867427	228029275	-	10875	downstream
rs13398103	1186	2	227859693	-	Gen	129	C	A	0.38372093	-0.309210845	0.071380796	1.48e-05	COL4A4	NM_000092; NP_000083	1286	ILMN_1778308	2	227867427	228029275	-	7734	downstream
rs2228557	1186	2	227872182	+	Gen	129	A	G	0.414728682	-0.315241137	0.06944418	5.64e-06	COL4A4	NM_000092; NP_000083	1286	ILMN_1778308	2	227867427	228029275	-	0	inside
rs9288618	1186	2	227872617	+	Gen	129	G	A	0.414728682	-0.315241137	0.06944418	5.64e-06	COL4A4	NM_000092; NP_000083	1286	ILMN_1778308	2	227867427	228029275	-	0	inside
rs3752895	1186	2	227886773	+	Gen	129	G	A	0.430232558	-0.299743581	0.068740217	1.3e-05	COL4A4	NM_000092; NP_000083	1286	ILMN_1778308	2	227867427	228029275	-	0	inside
rs3817490	1186	2	227892619	-	Gen	129	A	G	0.434108527	-0.306678483	0.069151184	9.21e-06	COL4A4	NM_000092; NP_000083	1286	ILMN_1778308	2	227867427	228029275	-	0	inside
rs2272199	1186	2	227892720	-	Gen	128	A	G	0.4375	-0.319690294	0.069489881	4.21e-06	COL4A4	NM_000092; NP_000083	1286	ILMN_1778308	2	227867427	228029275	-	0	inside
rs2276593	1186	2	227898434	-	Gen	129	A	G	0.434108527	-0.306678483	0.069151184	9.21e-06	COL4A4	NM_000092; NP_000083	1286	ILMN_1778308	2	227867427	228029275	-	0	inside
rs10197757	1186	2	227763244	+	Imp	129	G	T	0.391472868	-0.304860152	0.068498841	8.56e-06	COL4A4	NM_000092; NP_000083	1286	ILMN_1778308	2	227867427	228029275	-	104183	downstream
rs10933161	1186	2	227764872	+	Imp	129	G	A	0.406976744	-0.316111097	0.069858883	6.04e-06	COL4A4	NM_000092; NP_000083	1286	ILMN_1778308	2	227867427	228029275	-	102555	downstream
rs978909	1186	2	227771389	+	Imp	129	G	T	0.391472868	-0.304860152	0.068498841	8.56e-06	COL4A4	NM_000092; NP_000083	1286	ILMN_1778308	2	227867427	228029275	-	96038	downstream
rs1346618	1186	2	227771988	+	Imp	129	C	T	0.391472868	-0.304860152	0.068498841	8.56e-06	COL4A4	NM_000092; NP_000083	1286	ILMN_1778308	2	227867427	228029275	-	95439	downstream
rs7561378	1186	2	227772248	+	Imp	129	C	T	0.391472868	-0.304860152	0.068498841	8.56e-06	COL4A4	NM_000092; NP_000083	1286	ILMN_1778308	2	227867427	228029275	-	95179	downstream
rs3820928	1186	2	227773466	+	Imp	129	C	T	0.391472868	-0.304860152	0.068498841	8.56e-06	COL4A4	NM_000092; NP_000083	1286	ILMN_1778308	2	227867427	228029275	-	93961	downstream
rs2396435	1186	2	227778397	+	Imp	129	A	G	0.391472868	-0.304860152	0.068498841	8.56e-06	COL4A4	NM_000092; NP_000083	1286	ILMN_1778308	2	227867427	228029275	-	89030	downstream
rs3820927	1186	2	227779191	+	Imp	129	A	C	0.391472868	-0.304860152	0.068498841	8.56e-06	COL4A4	NM_000092; NP_000083	1286	ILMN_1778308	2	227867427	228029275	-	88236	downstream
rs10439363	1186	2	227815065	+	Imp	129	T	C	0.414728682	-0.315241137	0.06944418	5.64e-06	COL4A4	NM_000092; NP_000083	1286	ILMN_1778308	2	227867427	228029275	-	52362	downstream
rs4234062	1186	2	227819050	+	Imp	129	A	C	0.414728682	-0.315241137	0.06944418	5.64e-06	COL4A4	NM_000092; NP_000083	1286	ILMN_1778308	2	227867427	228029275	-	48377	downstream
rs10210963	1186	2	227821845	+	Imp	129	G	A	0.414728682	-0.315241137	0.06944418	5.64e-06	COL4A4	NM_000092; NP_000083	1286	ILMN_1778308	2	227867427	228029275	-	45582	downstream
rs10197773	1186	2	227824835	+	Imp	129	A	G	0.414728682	-0.315241137	0.06944418	5.64e-06	COL4A4	NM_000092; NP_000083	1286	ILMN_1778308	2	227867427	228029275	-	42592	downstream
rs4234063	1186	2	227828335	+	Imp	129	T	A	0.414728682	-0.315241137	0.06944418	5.64e-06	COL4A4	NM_000092; NP_000083	1286	ILMN_1778308	2	227867427	228029275	-	39092	downstream
rs1996998	1186	2	227840294	+	Imp	129	A	C	0.414728682	-0.315241137	0.06944418	5.64e-06	COL4A4	NM_000092; NP_000083	1286	ILMN_1778308	2	227867427	228029275	-	27133	downstream
rs4675133	1186	2	227843010	+	Imp	129	T	C	0.414728682	-0.315241137	0.06944418	5.64e-06	COL4A4	NM_000092; NP_000083	1286	ILMN_1778308	2	227867427	228029275	-	24417	downstream
rs4461255	1186	2	227846524	+	Imp	129	G	A	0.414728682	-0.315241137	0.06944418	5.64e-06	COL4A4	NM_000092; NP_000083	1286	ILMN_1778308	2	227867427	228029275	-	20903	downstream
rs6706802	1186	2	227850776	+	Imp	129	G	A	0.414728682	-0.315241137	0.06944418	5.64e-06	COL4A4	NM_000092; NP_000083	1286	ILMN_1778308	2	227867427	228029275	-	16651	downstream
rs4234064	1186	2	227857497	+	Imp	129	T	G	0.414728682	-0.315241137	0.06944418	5.64e-06	COL4A4	NM_000092; NP_000083	1286	ILMN_1778308	2	227867427	228029275	-	9930	downstream
rs10210997	1186	2	227859108	+	Imp	129	T	C	0.414728682	-0.315241137	0.06944418	5.64e-06	COL4A4	NM_000092; NP_000083	1286	ILMN_1778308	2	227867427	228029275	-	8319	downstream
rs1054413	1186	2	227867719	+	Imp	129	A	G	0.414728682	-0.315241137	0.06944418	5.64e-06	COL4A4	NM_000092; NP_000083	1286	ILMN_1778308	2	227867427	228029275	-	0	inside
rs13419076	1186	2	227873028	+	Imp	129	G	A	0.414728682	-0.315241137	0.06944418	5.64e-06	COL4A4	NM_000092; NP_000083	1286	ILMN_1778308	2	227867427	228029275	-	0	inside
rs4423583	1186	2	227874957	+	Imp	129	T	C	0.414728682	-0.315241137	0.06944418	5.64e-06	COL4A4	NM_000092; NP_000083	1286	ILMN_1778308	2	227867427	228029275	-	0	inside
rs10182307	1186	2	227875360	+	Imp	129	A	G	0.414728682	-0.315241137	0.06944418	5.64e-06	COL4A4	NM_000092; NP_000083	1286	ILMN_1778308	2	227867427	228029275	-	0	inside
rs10188770	1186	2	227877037	+	Imp	129	A	G	0.430232558	-0.299743581	0.068740217	1.3e-05	COL4A4	NM_000092; NP_000083	1286	ILMN_1778308	2	227867427	228029275	-	0	inside
rs10933165	1186	2	227883648	+	Imp	129	G	C	0.430232558	-0.299743581	0.068740217	1.3e-05	COL4A4	NM_000092; NP_000083	1286	ILMN_1778308	2	227867427	228029275	-	0	inside
rs6740108	1186	2	227889559	+	Imp	129	C	A	0.434108527	-0.306678483	0.069151184	9.21e-06	COL4A4	NM_000092; NP_000083	1286	ILMN_1778308	2	227867427	228029275	-	0	inside
rs1949807	1186	2	227891861	+	Imp	129	C	T	0.434108527	-0.306678483	0.069151184	9.21e-06	COL4A4	NM_000092; NP_000083	1286	ILMN_1778308	2	227867427	228029275	-	0	inside
rs2272198	1186	2	227893017	+	Imp	129	A	G	0.434108527	-0.306678483	0.069151184	9.21e-06	COL4A4	NM_000092; NP_000083	1286	ILMN_1778308	2	227867427	228029275	-	0	inside
rs10176882	1186	2	227896432	+	Imp	129	T	A	0.430232558	-0.307764968	0.068740217	7.56e-06	COL4A4	NM_000092; NP_000083	1286	ILMN_1778308	2	227867427	228029275	-	0	inside
rs10203363	1186	2	227896976	+	Imp	129	T	C	0.434108527	-0.306678483	0.069151184	9.21e-06	COL4A4	NM_000092; NP_000083	1286	ILMN_1778308	2	227867427	228029275	-	0	inside
rs10166736	1186	2	227900419	+	Imp	129	A	G	0.434108527	-0.306678483	0.069151184	9.21e-06	COL4A4	NM_000092; NP_000083	1286	ILMN_1778308	2	227867427	228029275	-	0	inside
rs13383070	1186	2	227904939	+	Imp	129	A	G	0.434108527	-0.306678483	0.069151184	9.21e-06	COL4A4	NM_000092; NP_000083	1286	ILMN_1778308	2	227867427	228029275	-	0	inside
rs6088864	1189	20	30228157	+	Gen	129	A	G	0.213178295	0.428997761	0.102309206	2.75e-05	COX4I2	NM_032609; NP_115998	84701	ILMN_1815634	20	30225691	30232800	+	0	inside
rs6060446	1189	20	30231637	-	Gen	129	G	A	0.213178295	0.428997761	0.102309206	2.75e-05	COX4I2	NM_032609; NP_115998	84701	ILMN_1815634	20	30225691	30232800	+	0	inside
rs6120970	1189	20	30232452	+	Imp	129	T	C	0.213178295	0.428997761	0.102309206	2.75e-05	COX4I2	NM_032609; NP_115998	84701	ILMN_1815634	20	30225691	30232800	+	0	inside
rs10805326	1190	4	14324623	+	Gen	128	G	A	0.29296875	0.194482549	0.044599725	1.3e-05	CPEB2	NM_001177381; NM_001177382; NM_001177383; NM_001177384; NM_182485; NM_182646; NP_001170852; NP_001170853; NP_001170854; NP_001170855; NP_872291; NP_872587	132864	ILMN_1774948	4	15004298	15071777	+	-679675	upstream
rs2272663	1205	8	145578296	+	Gen	129	G	A	0.472868217	-0.195251953	0.044280861	1.04e-05	CPSF1	NM_013291; NP_037423	29894	ILMN_1654545	8	145618446	145634733	-	40150	downstream
rs2272666	1205	8	145580984	+	Gen	129	G	A	0.434108527	-0.23457442	0.045581596	2.66e-07	CPSF1	NM_013291; NP_037423	29894	ILMN_1654545	8	145618446	145634733	-	37462	downstream
rs2280840	1205	8	145581557	+	Gen	129	A	G	0.426356589	-0.241245198	0.0457793	1.37e-07	CPSF1	NM_013291; NP_037423	29894	ILMN_1654545	8	145618446	145634733	-	36889	downstream
rs3817681	1205	8	145582839	-	Gen	129	G	A	0.42248062	-0.239552909	0.045532568	1.43e-07	CPSF1	NM_013291; NP_037423	29894	ILMN_1654545	8	145618446	145634733	-	35607	downstream
rs6599528	1205	8	145603114	+	Gen	129	C	A	0.434108527	-0.23457442	0.045581596	2.66e-07	CPSF1	NM_013291; NP_037423	29894	ILMN_1654545	8	145618446	145634733	-	15332	downstream
rs1383095	1205	8	145615776	+	Gen	129	A	G	0.341085271	-0.205501369	0.046596649	1.03e-05	CPSF1	NM_013291; NP_037423	29894	ILMN_1654545	8	145618446	145634733	-	2670	downstream
rs1052951	1205	8	145618309	+	Gen	129	A	G	0.341085271	-0.205501369	0.046596649	1.03e-05	CPSF1	NM_013291; NP_037423	29894	ILMN_1654545	8	145618446	145634733	-	137	downstream
rs2280836	1205	8	145621556	+	Gen	128	G	A	0.4296875	-0.22349902	0.045166918	7.49e-07	CPSF1	NM_013291; NP_037423	29894	ILMN_1654545	8	145618446	145634733	-	0	inside
rs13258200	1205	8	145631197	+	Gen	129	C	A	0.34496124	-0.205709453	0.046737177	1.08e-05	CPSF1	NM_013291; NP_037423	29894	ILMN_1654545	8	145618446	145634733	-	0	inside
rs12056725	1205	8	145575487	+	Imp	129	T	C	0.42248062	-0.255935202	0.047795512	8.57e-08	CPSF1	NM_013291; NP_037423	29894	ILMN_1654545	8	145618446	145634733	-	42959	downstream
rs7838766	1205	8	145586771	+	Imp	129	G	A	0.426356589	-0.241245198	0.0457793	1.37e-07	CPSF1	NM_013291; NP_037423	29894	ILMN_1654545	8	145618446	145634733	-	31675	downstream
rs35817095	1205	8	145600697	+	Imp	129	T	C	0.341085271	-0.205501369	0.046596649	1.03e-05	CPSF1	NM_013291; NP_037423	29894	ILMN_1654545	8	145618446	145634733	-	17749	downstream
rs2977834	1205	8	145623098	+	Imp	129	C	T	0.348837209	-0.203194012	0.046884921	1.46e-05	CPSF1	NM_013291; NP_037423	29894	ILMN_1654545	8	145618446	145634733	-	0	inside
rs4317614	1205	8	145623963	+	Imp	129	A	G	0.341085271	-0.205501369	0.046596649	1.03e-05	CPSF1	NM_013291; NP_037423	29894	ILMN_1654545	8	145618446	145634733	-	0	inside
rs2293963	1205	8	145624640	+	Imp	129	T	C	0.341085271	-0.205501369	0.046596649	1.03e-05	CPSF1	NM_013291; NP_037423	29894	ILMN_1654545	8	145618446	145634733	-	0	inside
rs10152434	1207	15	63545352	-	Gen	129	G	A	0.263565891	0.21106715	0.048266741	1.23e-05	CSNK1G1	NM_022048; NP_071331	53944	ILMN_1704713	15	64457716	64648442	-	912364	downstream
rs2068143	1207	15	63588662	+	Gen	124	A	G	0.278225806	0.235134174	0.048512809	1.25e-06	CSNK1G1	NM_022048; NP_071331	53944	ILMN_1704713	15	64457716	64648442	-	869054	downstream
rs437033	1208	X	118584520	+	Gen	129	A	G	0.325581395	-0.206659547	0.044508661	3.43e-06	CXorf56	NM_001170569; NM_001170570; NM_022101; NP_001164040; NP_001164041; NP_071384	63932	ILMN_1730630	X	118672112	118699397	-	87592	downstream
rs443646	1209	X	118620206	+	Gen	129	G	A	0.341085271	-0.192519986	0.043442475	9.35e-06	CXorf56	NM_001170569; NM_001170570; NM_022101; NP_001164040; NP_001164041; NP_071384	63932	ILMN_1730630	X	118672112	118699397	-	51906	downstream
rs371298	1210	X	118637326	+	Gen	124	A	G	0.306451613	-0.226018338	0.045550092	6.98e-07	CXorf56	NM_001170569; NM_001170570; NM_022101; NP_001164040; NP_001164041; NP_071384	63932	ILMN_1730630	X	118672112	118699397	-	34786	downstream
rs1468206	1211	X	118667854	+	Gen	129	C	A	0.372093023	-0.2118953	0.042878195	7.74e-07	CXorf56	NM_001170569; NM_001170570; NM_022101; NP_001164040; NP_001164041; NP_071384	63932	ILMN_1730630	X	118672112	118699397	-	4258	downstream
rs5910607	1212	X	118671802	+	Gen	129	G	A	0.372093023	-0.2118953	0.042878195	7.74e-07	CXorf56	NM_001170569; NM_001170570; NM_022101; NP_001164040; NP_001164041; NP_071384	63932	ILMN_1730630	X	118672112	118699397	-	310	downstream
rs5910608	1213	X	118672126	-	Gen	129	G	A	0.372093023	-0.2118953	0.042878195	7.74e-07	CXorf56	NM_001170569; NM_001170570; NM_022101; NP_001164040; NP_001164041; NP_071384	63932	ILMN_1730630	X	118672112	118699397	-	0	inside
rs6603530	1214	X	118688539	+	Gen	128	A	G	0.3671875	-0.208196206	0.043085012	1.35e-06	CXorf56	NM_001170569; NM_001170570; NM_022101; NP_001164040; NP_001164041; NP_071384	63932	ILMN_1730630	X	118672112	118699397	-	0	inside
rs5910619	1215	X	118707826	-	Gen	129	G	A	0.348837209	-0.209313644	0.043994367	1.96e-06	CXorf56	NM_001170569; NM_001170570; NM_022101; NP_001164040; NP_001164041; NP_071384	63932	ILMN_1730630	X	118672112	118699397	-	-8429	upstream
rs5957190	1216	X	118711332	-	Gen	129	A	G	0.395348837	-0.197951934	0.042215151	2.74e-06	CXorf56	NM_001170569; NM_001170570; NM_022101; NP_001164040; NP_001164041; NP_071384	63932	ILMN_1730630	X	118672112	118699397	-	-11935	upstream
rs7213616	1217	17	8595256	+	Imp	129	T	C	0.220930233	-0.276925911	0.06499596	2.04e-05	CYB5D1	NM_144607; NP_653208	124637	ILMN_1670925	17	7761064	7765600	+	829656	downstream
rs10083442	1222	14	59830880	+	Gen	129	A	C	0.15503876	0.445487083	0.084931487	1.56e-07	DAAM1	NM_001270520; NM_014992; NP_001257449; NP_055807	23002	ILMN_1787251	14	59655381	59838123	+	0	inside
rs17093317	1222	14	59891506	-	Gen	129	G	A	0.170542636	0.363666427	0.075968164	1.69e-06	DAAM1	NM_001270520; NM_014992; NP_001257449; NP_055807	23002	ILMN_1787251	14	59655381	59838123	+	53383	downstream
rs7144391	1222	14	59873325	+	Imp	129	T	C	0.170542636	0.363666427	0.075968164	1.69e-06	DAAM1	NM_001270520; NM_014992; NP_001257449; NP_055807	23002	ILMN_1787251	14	59655381	59838123	+	35202	downstream
rs10146557	1222	14	59893226	+	Imp	129	C	T	0.182170543	0.335154657	0.075263767	8.47e-06	DAAM1	NM_001270520; NM_014992; NP_001257449; NP_055807	23002	ILMN_1787251	14	59655381	59838123	+	55103	downstream
rs10134316	1222	14	59893237	+	Imp	129	C	A	0.170542636	0.363666427	0.075968164	1.69e-06	DAAM1	NM_001270520; NM_014992; NP_001257449; NP_055807	23002	ILMN_1787251	14	59655381	59838123	+	55114	downstream
rs4413004	1224	17	43106844	+	Imp	129	T	C	0.406976744	-0.197797703	0.047225388	2.81e-05	DCAKD	NM_001128631; NM_024819; NP_001122103; NP_079095	79877	ILMN_1811648	17	43100706	43138473	-	0	inside
rs4792966	1224	17	43121490	+	Imp	129	A	C	0.406976744	-0.197797703	0.047225388	2.81e-05	DCAKD	NM_001128631; NM_024819; NP_001122103; NP_079095	79877	ILMN_1811648	17	43100706	43138473	-	0	inside
rs6941417	1227	6	25152674	+	Gen	129	A	G	0.15503876	0.120001206	0.026697196	6.96e-06	DCDC2	NM_001195610; NM_016356; NP_001182539; NP_057440	51473	ILMN_1712419	6	24171983	24383520	-	-769154	upstream
rs9379723	1227	6	25145712	+	Imp	129	T	C	0.162790698	0.10875866	0.025729264	2.37e-05	DCDC2	NM_001195610; NM_016356; NP_001182539; NP_057440	51473	ILMN_1712419	6	24171983	24383520	-	-762192	upstream
rs6915489	1227	6	25155329	+	Imp	129	C	G	0.224806202	0.097242291	0.022105178	1.09e-05	DCDC2	NM_001195610; NM_016356; NP_001182539; NP_057440	51473	ILMN_1712419	6	24171983	24383520	-	-771809	upstream
rs1900554	1227	6	25157617	+	Imp	129	C	T	0.162790698	0.10875866	0.025729264	2.37e-05	DCDC2	NM_001195610; NM_016356; NP_001182539; NP_057440	51473	ILMN_1712419	6	24171983	24383520	-	-774097	upstream
rs393461	1229	16	3239518	-	Gen	129	A	G	0.213178295	-0.246791198	0.05701609	1.5e-05	DCI	NM_001178029; NM_001919; NP_001171500; NP_001910	1632	ILMN_2049303	16	2289873	2301602	-	-937916	upstream
rs224200	1229	16	3226869	+	Imp	129	T	C	0.151162791	-0.295905404	0.064453825	4.41e-06	DCI	NM_001178029; NM_001919; NP_001171500; NP_001910	1632	ILMN_2049303	16	2289873	2301602	-	-925267	upstream
rs738806	1814	22	24234172	+	Gen	129	A	G	0.26744186	0.35078909	0.069100254	3.84e-07	DDTL	NM_001084393; NP_001077862	100037417	ILMN_3244439	22	24309026	24314748	+	-74854	upstream
rs5760093	1814	22	24240340	+	Gen	129	G	A	0.248062016	0.36945501	0.07030969	1.48e-07	DDTL	NM_001084393; NP_001077862	100037417	ILMN_3244439	22	24309026	24314748	+	-68686	upstream
rs1007888	1264	22	24241101	-	Gen	129	G	A	0.453488372	0.43225759	0.057960627	8.8e-14	DDTL	NM_001084393; NP_001077862	100037417	ILMN_3244439	22	24309026	24314748	+	-67925	upstream
rs2000467	1264	22	24241533	+	Gen	129	A	G	0.360465116	0.383451647	0.06355038	1.6e-09	DDTL	NM_001084393; NP_001077862	100037417	ILMN_3244439	22	24309026	24314748	+	-67493	upstream
rs2000468	1264	22	24241611	-	Gen	129	C	A	0.453488372	0.43225759	0.057960627	8.8e-14	DDTL	NM_001084393; NP_001077862	100037417	ILMN_3244439	22	24309026	24314748	+	-67415	upstream
rs5760096	1264	22	24247310	+	Gen	129	A	G	0.255813953	0.314902939	0.071706351	1.13e-05	DDTL	NM_001084393; NP_001077862	100037417	ILMN_3244439	22	24309026	24314748	+	-61716	upstream
rs4822451	1264	22	24248166	-	Gen	129	A	C	0.395348837	0.398886391	0.061028217	6.31e-11	DDTL	NM_001084393; NP_001077862	100037417	ILMN_3244439	22	24309026	24314748	+	-60860	upstream
rs5760102	1264	22	24248761	-	Gen	128	A	G	0.3984375	0.396362659	0.061281343	9.94e-11	DDTL	NM_001084393; NP_001077862	100037417	ILMN_3244439	22	24309026	24314748	+	-60265	upstream
rs2330635	1264	22	24251344	-	Gen	129	A	G	0.395348837	0.398886391	0.061028217	6.31e-11	DDTL	NM_001084393; NP_001077862	100037417	ILMN_3244439	22	24309026	24314748	+	-57682	upstream
rs2186366	1264	22	24254113	-	Gen	129	G	A	0.399224806	0.392218406	0.060416743	8.48e-11	DDTL	NM_001084393; NP_001077862	100037417	ILMN_3244439	22	24309026	24314748	+	-54913	upstream
rs4822453	1264	22	24254862	-	Gen	129	C	A	0.434108527	0.370855842	0.058007436	1.62e-10	DDTL	NM_001084393; NP_001077862	100037417	ILMN_3244439	22	24309026	24314748	+	-54164	upstream
rs1002286	1264	22	24257337	+	Gen	129	G	A	0.46124031	0.434153218	0.05709784	2.88e-14	DDTL	NM_001084393; NP_001077862	100037417	ILMN_3244439	22	24309026	24314748	+	-51689	upstream
rs915590	1262	22	24261143	+	Gen	127	A	G	0.173228346	0.3977659	0.086817451	4.61e-06	DDTL	NM_001084393; NP_001077862	100037417	ILMN_3244439	22	24309026	24314748	+	-47883	upstream
rs6003959	1264	22	24264395	-	Gen	129	A	G	0.240310078	0.291577613	0.06903104	2.4e-05	DDTL	NM_001084393; NP_001077862	100037417	ILMN_3244439	22	24309026	24314748	+	-44631	upstream
rs4822461	1262	22	24268120	-	Gen	129	C	A	0.182170543	0.462332113	0.080481238	9.21e-09	DDTL	NM_001084393; NP_001077862	100037417	ILMN_3244439	22	24309026	24314748	+	-40906	upstream
rs113413	1245	22	24292264	+	Gen	129	G	A	0.387596899	0.492555211	0.071529952	5.74e-12	DDTL	NM_001084393; NP_001077862	100037417	ILMN_3244439	22	24309026	24314748	+	-16762	upstream
rs1006771	1264	22	24314006	-	Gen	129	C	A	0.360465116	0.421722284	0.06355038	3.22e-11	DDTL	NM_001084393; NP_001077862	100037417	ILMN_3244439	22	24309026	24314748	+	0	inside
rs2012124	1814	22	24234664	+	Imp	129	T	C	0.255813953	0.351747479	0.070320124	5.67e-07	DDTL	NM_001084393; NP_001077862	100037417	ILMN_3244439	22	24309026	24314748	+	-74362	upstream
rs2012133	1814	22	24234734	+	Imp	129	C	G	0.255813953	0.351747479	0.070320124	5.67e-07	DDTL	NM_001084393; NP_001077862	100037417	ILMN_3244439	22	24309026	24314748	+	-74292	upstream
rs4820571	1264	22	24242973	+	Imp	129	A	G	0.395348837	0.36194326	0.061028217	3.02e-09	DDTL	NM_001084393; NP_001077862	100037417	ILMN_3244439	22	24309026	24314748	+	-66053	upstream
rs5751760	1264	22	24243573	+	Imp	129	G	A	0.453488372	0.43225759	0.057960627	8.8e-14	DDTL	NM_001084393; NP_001077862	100037417	ILMN_3244439	22	24309026	24314748	+	-65453	upstream
rs5751761	1264	22	24243736	+	Imp	129	C	T	0.453488372	0.43225759	0.057960627	8.8e-14	DDTL	NM_001084393; NP_001077862	100037417	ILMN_3244439	22	24309026	24314748	+	-65290	upstream
rs5760095	1264	22	24247293	+	Imp	129	A	G	0.453488372	0.43225759	0.057960627	8.8e-14	DDTL	NM_001084393; NP_001077862	100037417	ILMN_3244439	22	24309026	24314748	+	-61733	upstream
rs5760098	1264	22	24248314	+	Imp	129	A	G	0.395348837	0.398886391	0.061028217	6.31e-11	DDTL	NM_001084393; NP_001077862	100037417	ILMN_3244439	22	24309026	24314748	+	-60712	upstream
rs5760101	1264	22	24248712	+	Imp	129	T	C	0.255813953	0.314902939	0.071706351	1.13e-05	DDTL	NM_001084393; NP_001077862	100037417	ILMN_3244439	22	24309026	24314748	+	-60314	upstream
rs5760106	1264	22	24250645	+	Imp	129	C	A	0.395348837	0.398886391	0.061028217	6.31e-11	DDTL	NM_001084393; NP_001077862	100037417	ILMN_3244439	22	24309026	24314748	+	-58381	upstream
rs5751770	1264	22	24252842	+	Imp	129	T	C	0.395348837	0.398886391	0.061028217	6.31e-11	DDTL	NM_001084393; NP_001077862	100037417	ILMN_3244439	22	24309026	24314748	+	-56184	upstream
rs2154594	1264	22	24254055	+	Imp	129	C	T	0.391472868	0.396018641	0.061665677	1.34e-10	DDTL	NM_001084393; NP_001077862	100037417	ILMN_3244439	22	24309026	24314748	+	-54971	upstream
rs4822458	1264	22	24265659	+	Imp	129	C	T	0.46124031	0.434153218	0.05709784	2.88e-14	DDTL	NM_001084393; NP_001077862	100037417	ILMN_3244439	22	24309026	24314748	+	-43367	upstream
rs1892714	1262	22	24269358	+	Imp	129	C	T	0.182170543	0.462332113	0.080481238	9.21e-09	DDTL	NM_001084393; NP_001077862	100037417	ILMN_3244439	22	24309026	24314748	+	-39668	upstream
rs1892715	1262	22	24269430	+	Imp	129	C	T	0.182170543	0.462332113	0.080481238	9.21e-09	DDTL	NM_001084393; NP_001077862	100037417	ILMN_3244439	22	24309026	24314748	+	-39596	upstream
rs2330638	1262	22	24270033	+	Imp	129	A	G	0.182170543	0.462332113	0.080481238	9.21e-09	DDTL	NM_001084393; NP_001077862	100037417	ILMN_3244439	22	24309026	24314748	+	-38993	upstream
rs6003970	1262	22	24270733	+	Imp	129	G	A	0.182170543	0.462332113	0.080481238	9.21e-09	DDTL	NM_001084393; NP_001077862	100037417	ILMN_3244439	22	24309026	24314748	+	-38293	upstream
rs5742303	1264	22	24299147	+	Imp	129	C	T	0.42248062	0.474969312	0.060357262	3.57e-15	DDTL	NM_001084393; NP_001077862	100037417	ILMN_3244439	22	24309026	24314748	+	-9879	upstream
rs4822466	1264	22	24312204	+	Imp	129	G	A	0.449612403	0.442555973	0.057659109	1.65e-14	DDTL	NM_001084393; NP_001077862	100037417	ILMN_3244439	22	24309026	24314748	+	0	inside
rs17004811	1266	22	24404830	+	Imp	129	C	G	0.236434109	0.421462282	0.069060678	1.04e-09	DDTL	NM_001084393; NP_001077862	100037417	ILMN_3244439	22	24309026	24314748	+	90082	downstream
rs738809	1266	22	24405492	+	Imp	129	G	A	0.263565891	0.374181774	0.065526092	1.13e-08	DDTL	NM_001084393; NP_001077862	100037417	ILMN_3244439	22	24309026	24314748	+	90744	downstream
rs249219	2979	5	79858271	-	Gen	129	A	G	0.472868217	-0.390248706	0.092129969	2.28e-05	DHFR	NM_000791; NP_000782	1719	ILMN_3232696	5	79922045	79950800	-	63774	downstream
rs249209	2979	5	79867209	-	Gen	129	C	A	0.437984496	-0.487060182	0.096628789	4.64e-07	DHFR	NM_000791; NP_000782	1719	ILMN_3232696	5	79922045	79950800	-	54836	downstream
rs185105	2979	5	79870727	+	Gen	129	A	G	0.492248062	0.412546547	0.095230068	1.48e-05	DHFR	NM_000791; NP_000782	1719	ILMN_3232696	5	79922045	79950800	-	51318	downstream
rs1072841	2976	5	79893203	+	Gen	129	C	A	0.329457364	-0.468572634	0.107850792	1.4e-05	DHFR	NM_000791; NP_000782	1719	ILMN_3232696	5	79922045	79950800	-	28842	downstream
rs1232027	3021	5	79915020	+	Gen	129	A	G	0.279069767	-0.689106202	0.111238213	5.83e-10	DHFR	NM_000791; NP_000782	1719	ILMN_3232696	5	79922045	79950800	-	7025	downstream
rs1222809	3021	5	79917517	+	Gen	129	G	A	0.224806202	-0.920065278	0.115855549	2e-15	DHFR	NM_000791; NP_000782	1719	ILMN_3232696	5	79922045	79950800	-	4528	downstream
rs863215	3021	5	79948005	-	Gen	129	A	G	0.23255814	-0.901903399	0.11564102	6.23e-15	DHFR	NM_000791; NP_000782	1719	ILMN_3232696	5	79922045	79950800	-	0	inside
rs1478834	3021	5	79949575	+	Gen	129	A	C	0.23255814	-0.901903399	0.11564102	6.23e-15	DHFR	NM_000791; NP_000782	1719	ILMN_3232696	5	79922045	79950800	-	0	inside
rs380691	3016	5	79952034	+	Gen	129	G	A	0.294573643	0.57440479	0.102018207	1.8e-08	DHFR	NM_000791; NP_000782	1719	ILMN_3232696	5	79922045	79950800	-	-1234	upstream
rs1382539	3021	5	79952154	+	Gen	129	A	G	0.23255814	-0.901903399	0.11564102	6.23e-15	DHFR	NM_000791; NP_000782	1719	ILMN_3232696	5	79922045	79950800	-	-1354	upstream
rs1677703	3021	5	79957737	-	Gen	129	A	G	0.228682171	-0.89114242	0.115738385	1.36e-14	DHFR	NM_000791; NP_000782	1719	ILMN_3232696	5	79922045	79950800	-	-6937	upstream
rs7712332	2957	5	79957835	+	Gen	129	G	A	0.321705426	0.59939172	0.103449872	6.87e-09	DHFR	NM_000791; NP_000782	1719	ILMN_3232696	5	79922045	79950800	-	-7035	upstream
rs1650666	3021	5	79962439	+	Gen	129	A	G	0.228682171	-0.89114242	0.115738385	1.36e-14	DHFR	NM_000791; NP_000782	1719	ILMN_3232696	5	79922045	79950800	-	-11639	upstream
rs6151653	3016	5	79971612	+	Gen	129	G	A	0.224806202	0.589067738	0.113412223	2.06e-07	DHFR	NM_000791; NP_000782	1719	ILMN_3232696	5	79922045	79950800	-	-20812	upstream
rs863214	3021	5	79984714	+	Gen	128	G	A	0.22265625	-0.907901626	0.116422228	6.27e-15	DHFR	NM_000791; NP_000782	1719	ILMN_3232696	5	79922045	79950800	-	-33914	upstream
rs2035256	3016	5	79996632	+	Gen	129	G	A	0.395348837	0.59989835	0.097120426	6.54e-10	DHFR	NM_000791; NP_000782	1719	ILMN_3232696	5	79922045	79950800	-	-45832	upstream
rs7709909	3016	5	80001170	-	Gen	129	A	G	0.329457364	0.596745017	0.102219096	5.29e-09	DHFR	NM_000791; NP_000782	1719	ILMN_3232696	5	79922045	79950800	-	-50370	upstream
rs836794	3021	5	80012251	+	Gen	129	A	C	0.220930233	-0.909910406	0.115992691	4.35e-15	DHFR	NM_000791; NP_000782	1719	ILMN_3232696	5	79922045	79950800	-	-61451	upstream
rs181747	3021	5	80016874	-	Gen	129	G	A	0.282945736	-0.641835749	0.103366434	5.32e-10	DHFR	NM_000791; NP_000782	1719	ILMN_3232696	5	79922045	79950800	-	-66074	upstream
rs32951	3016	5	80021168	+	Gen	129	C	A	0.224806202	0.589067738	0.113412223	2.06e-07	DHFR	NM_000791; NP_000782	1719	ILMN_3232696	5	79922045	79950800	-	-70368	upstream
rs33013	3016	5	80060016	+	Gen	129	A	G	0.286821705	0.571477049	0.103491667	3.35e-08	DHFR	NM_000791; NP_000782	1719	ILMN_3232696	5	79922045	79950800	-	-109216	upstream
rs245397	3021	5	80101773	-	Gen	129	A	G	0.186046512	-0.557551548	0.130598513	1.96e-05	DHFR	NM_000791; NP_000782	1719	ILMN_3232696	5	79922045	79950800	-	-150973	upstream
rs32985	3016	5	80117918	-	Gen	129	G	A	0.236434109	0.520251822	0.113138038	4.26e-06	DHFR	NM_000791; NP_000782	1719	ILMN_3232696	5	79922045	79950800	-	-167118	upstream
rs245369	3021	5	80137400	-	Gen	125	G	A	0.164	-0.601831766	0.13625778	1e-05	DHFR	NM_000791; NP_000782	1719	ILMN_3232696	5	79922045	79950800	-	-186600	upstream
rs184967	3021	5	80149981	+	Gen	129	A	G	0.162790698	-0.602523716	0.134004863	6.92e-06	DHFR	NM_000791; NP_000782	1719	ILMN_3232696	5	79922045	79950800	-	-199181	upstream
rs245343	3023	5	80157824	+	Gen	126	A	G	0.456349206	-0.496154846	0.096946143	3.09e-07	DHFR	NM_000791; NP_000782	1719	ILMN_3232696	5	79922045	79950800	-	-207024	upstream
rs33003	3021	5	80171134	+	Gen	129	A	G	0.298449612	-0.524179608	0.105826685	7.3e-07	DHFR	NM_000791; NP_000782	1719	ILMN_3232696	5	79922045	79950800	-	-220334	upstream
rs958575	3023	5	80206473	-	Gen	129	C	A	0.399224806	-0.451650769	0.099103528	5.18e-06	DHFR	NM_000791; NP_000782	1719	ILMN_3232696	5	79922045	79950800	-	-255673	upstream
rs10067194	3023	5	80211574	+	Gen	129	A	G	0.403100775	-0.46521618	0.099584406	2.99e-06	DHFR	NM_000791; NP_000782	1719	ILMN_3232696	5	79922045	79950800	-	-260774	upstream
rs118526	2979	5	79863544	+	Imp	129	C	A	0.430232558	-0.543504517	0.097016904	2.12e-08	DHFR	NM_000791; NP_000782	1719	ILMN_3232696	5	79922045	79950800	-	58501	downstream
rs13182894	2976	5	79870436	+	Imp	129	C	T	0.282945736	-0.541636896	0.109200989	7.05e-07	DHFR	NM_000791; NP_000782	1719	ILMN_3232696	5	79922045	79950800	-	51609	downstream
rs17263175	2979	5	79880441	+	Imp	129	C	T	0.492248062	0.412546547	0.095230068	1.48e-05	DHFR	NM_000791; NP_000782	1719	ILMN_3232696	5	79922045	79950800	-	41604	downstream
rs13164900	2978	5	79886959	+	Imp	129	G	A	0.15503876	-0.667000959	0.131590163	4e-07	DHFR	NM_000791; NP_000782	1719	ILMN_3232696	5	79922045	79950800	-	35086	downstream
rs6883095	2979	5	79891047	+	Imp	129	A	G	0.492248062	0.412546547	0.095230068	1.48e-05	DHFR	NM_000791; NP_000782	1719	ILMN_3232696	5	79922045	79950800	-	30998	downstream
rs4703814	3016	5	79893715	+	Imp	129	G	A	0.244186047	0.537774021	0.110773751	1.21e-06	DHFR	NM_000791; NP_000782	1719	ILMN_3232696	5	79922045	79950800	-	28330	downstream
rs1643665	3016	5	79910843	+	Imp	129	G	A	0.298449612	0.574150732	0.102178823	1.92e-08	DHFR	NM_000791; NP_000782	1719	ILMN_3232696	5	79922045	79950800	-	11202	downstream
rs2560424	3021	5	79925305	+	Imp	129	T	C	0.23255814	-0.901903399	0.11564102	6.23e-15	DHFR	NM_000791; NP_000782	1719	ILMN_3232696	5	79922045	79950800	-	0	inside
rs2618372	3021	5	79925610	+	Imp	129	A	C	0.23255814	-0.901903399	0.11564102	6.23e-15	DHFR	NM_000791; NP_000782	1719	ILMN_3232696	5	79922045	79950800	-	0	inside
rs1677636	3021	5	79926126	+	Imp	129	T	C	0.23255814	-0.901903399	0.11564102	6.23e-15	DHFR	NM_000791; NP_000782	1719	ILMN_3232696	5	79922045	79950800	-	0	inside
rs1643659	3021	5	79934836	+	Imp	129	C	T	0.23255814	-0.901903399	0.11564102	6.23e-15	DHFR	NM_000791; NP_000782	1719	ILMN_3232696	5	79922045	79950800	-	0	inside
rs1677694	3021	5	79936297	+	Imp	129	A	G	0.23255814	-0.901903399	0.11564102	6.23e-15	DHFR	NM_000791; NP_000782	1719	ILMN_3232696	5	79922045	79950800	-	0	inside
rs1677693	3021	5	79936318	+	Imp	129	T	G	0.23255814	-0.901903399	0.11564102	6.23e-15	DHFR	NM_000791; NP_000782	1719	ILMN_3232696	5	79922045	79950800	-	0	inside
rs1643658	3021	5	79936341	+	Imp	129	G	A	0.23255814	-0.901903399	0.11564102	6.23e-15	DHFR	NM_000791; NP_000782	1719	ILMN_3232696	5	79922045	79950800	-	0	inside
rs1643657	3021	5	79936417	+	Imp	129	C	T	0.23255814	-0.901903399	0.11564102	6.23e-15	DHFR	NM_000791; NP_000782	1719	ILMN_3232696	5	79922045	79950800	-	0	inside
rs1677692	3021	5	79937014	+	Imp	129	T	C	0.23255814	-0.901903399	0.11564102	6.23e-15	DHFR	NM_000791; NP_000782	1719	ILMN_3232696	5	79922045	79950800	-	0	inside
rs1677691	3021	5	79937028	+	Imp	129	C	T	0.23255814	-0.901903399	0.11564102	6.23e-15	DHFR	NM_000791; NP_000782	1719	ILMN_3232696	5	79922045	79950800	-	0	inside
rs1643650	3021	5	79940143	+	Imp	129	C	T	0.23255814	-0.901903399	0.11564102	6.23e-15	DHFR	NM_000791; NP_000782	1719	ILMN_3232696	5	79922045	79950800	-	0	inside
rs34965641	3021	5	79942376	+	Imp	129	A	G	0.23255814	-0.901903399	0.11564102	6.23e-15	DHFR	NM_000791; NP_000782	1719	ILMN_3232696	5	79922045	79950800	-	0	inside
rs844370	3021	5	79943002	+	Imp	129	G	T	0.23255814	-0.901903399	0.11564102	6.23e-15	DHFR	NM_000791; NP_000782	1719	ILMN_3232696	5	79922045	79950800	-	0	inside
rs13161245	3021	5	79944733	+	Imp	129	G	A	0.23255814	-0.901903399	0.11564102	6.23e-15	DHFR	NM_000791; NP_000782	1719	ILMN_3232696	5	79922045	79950800	-	0	inside
rs1677626	3021	5	79949445	+	Imp	129	C	G	0.23255814	-0.901903399	0.11564102	6.23e-15	DHFR	NM_000791; NP_000782	1719	ILMN_3232696	5	79922045	79950800	-	0	inside
rs1382540	3021	5	79952165	+	Imp	129	G	C	0.23255814	-0.901903399	0.11564102	6.23e-15	DHFR	NM_000791; NP_000782	1719	ILMN_3232696	5	79922045	79950800	-	-1365	upstream
rs1382543	3021	5	79960955	+	Imp	129	A	G	0.228682171	-0.89114242	0.115738385	1.36e-14	DHFR	NM_000791; NP_000782	1719	ILMN_3232696	5	79922045	79950800	-	-10155	upstream
rs1824837	3021	5	79961241	+	Imp	129	A	G	0.228682171	-0.89114242	0.115738385	1.36e-14	DHFR	NM_000791; NP_000782	1719	ILMN_3232696	5	79922045	79950800	-	-10441	upstream
rs1650665	3021	5	79962578	+	Imp	129	T	C	0.228682171	-0.89114242	0.115738385	1.36e-14	DHFR	NM_000791; NP_000782	1719	ILMN_3232696	5	79922045	79950800	-	-11778	upstream
rs2897262	3021	5	79962676	+	Imp	129	T	C	0.228682171	-0.89114242	0.115738385	1.36e-14	DHFR	NM_000791; NP_000782	1719	ILMN_3232696	5	79922045	79950800	-	-11876	upstream
rs1650654	3021	5	79965020	+	Imp	129	A	G	0.228682171	-0.89114242	0.115738385	1.36e-14	DHFR	NM_000791; NP_000782	1719	ILMN_3232696	5	79922045	79950800	-	-14220	upstream
rs1650653	3021	5	79965257	+	Imp	129	T	C	0.228682171	-0.89114242	0.115738385	1.36e-14	DHFR	NM_000791; NP_000782	1719	ILMN_3232696	5	79922045	79950800	-	-14457	upstream
rs6151627	3016	5	79965536	+	Imp	129	G	A	0.224806202	0.589067738	0.113412223	2.06e-07	DHFR	NM_000791; NP_000782	1719	ILMN_3232696	5	79922045	79950800	-	-14736	upstream
rs1628627	3021	5	79967262	+	Imp	129	T	A	0.228682171	-0.89114242	0.115738385	1.36e-14	DHFR	NM_000791; NP_000782	1719	ILMN_3232696	5	79922045	79950800	-	-16462	upstream
rs1677653	3021	5	79968271	+	Imp	129	G	A	0.220930233	-0.909910406	0.115992691	4.35e-15	DHFR	NM_000791; NP_000782	1719	ILMN_3232696	5	79922045	79950800	-	-17471	upstream
rs836808	3021	5	79974570	+	Imp	129	A	G	0.220930233	-0.909910406	0.115992691	4.35e-15	DHFR	NM_000791; NP_000782	1719	ILMN_3232696	5	79922045	79950800	-	-23770	upstream
rs836806	3021	5	79974983	+	Imp	129	C	T	0.220930233	-0.909910406	0.115992691	4.35e-15	DHFR	NM_000791; NP_000782	1719	ILMN_3232696	5	79922045	79950800	-	-24183	upstream
rs3776967	3016	5	80002350	+	Imp	129	T	C	0.329457364	0.596745017	0.102219096	5.29e-09	DHFR	NM_000791; NP_000782	1719	ILMN_3232696	5	79922045	79950800	-	-51550	upstream
rs32952	3016	5	80021445	+	Imp	129	C	A	0.329457364	0.596745017	0.102219096	5.29e-09	DHFR	NM_000791; NP_000782	1719	ILMN_3232696	5	79922045	79950800	-	-70645	upstream
rs151887	3016	5	80049520	+	Imp	129	G	A	0.286821705	0.571477049	0.103491667	3.35e-08	DHFR	NM_000791; NP_000782	1719	ILMN_3232696	5	79922045	79950800	-	-98720	upstream
rs245403	3021	5	80069930	+	Imp	129	A	G	0.151162791	-0.741365824	0.140535965	1.33e-07	DHFR	NM_000791; NP_000782	1719	ILMN_3232696	5	79922045	79950800	-	-119130	upstream
rs245408	3021	5	80072451	+	Imp	129	G	A	0.151162791	-0.741365824	0.140535965	1.33e-07	DHFR	NM_000791; NP_000782	1719	ILMN_3232696	5	79922045	79950800	-	-121651	upstream
rs33008	3016	5	80078581	+	Imp	129	C	G	0.23255814	0.536715022	0.113210959	2.13e-06	DHFR	NM_000791; NP_000782	1719	ILMN_3232696	5	79922045	79950800	-	-127781	upstream
rs33010	3021	5	80083631	+	Imp	129	G	A	0.151162791	-0.741365824	0.140535965	1.33e-07	DHFR	NM_000791; NP_000782	1719	ILMN_3232696	5	79922045	79950800	-	-132831	upstream
rs40592	3016	5	80087876	+	Imp	129	T	C	0.224806202	0.589067738	0.113412223	2.06e-07	DHFR	NM_000791; NP_000782	1719	ILMN_3232696	5	79922045	79950800	-	-137076	upstream
rs245383	3021	5	80129952	+	Imp	129	A	G	0.162790698	-0.602523716	0.134004863	6.92e-06	DHFR	NM_000791; NP_000782	1719	ILMN_3232696	5	79922045	79950800	-	-179152	upstream
rs245359	3021	5	80143659	+	Imp	129	T	C	0.162790698	-0.602523716	0.134004863	6.92e-06	DHFR	NM_000791; NP_000782	1719	ILMN_3232696	5	79922045	79950800	-	-192859	upstream
rs245346	3023	5	80156059	+	Imp	129	A	G	0.465116279	-0.464449306	0.096368867	1.44e-06	DHFR	NM_000791; NP_000782	1719	ILMN_3232696	5	79922045	79950800	-	-205259	upstream
rs40408	3021	5	80166960	+	Imp	129	C	G	0.158914729	-0.617957124	0.134706384	4.49e-06	DHFR	NM_000791; NP_000782	1719	ILMN_3232696	5	79922045	79950800	-	-216160	upstream
rs32965	3021	5	80177042	+	Imp	129	T	A	0.158914729	-0.617957124	0.134706384	4.49e-06	DHFR	NM_000791; NP_000782	1719	ILMN_3232696	5	79922045	79950800	-	-226242	upstream
rs4704688	3023	5	80191705	+	Imp	129	C	T	0.391472868	-0.472725642	0.096696942	1.01e-06	DHFR	NM_000791; NP_000782	1719	ILMN_3232696	5	79922045	79950800	-	-240905	upstream
rs1017574	3023	5	80211179	+	Imp	129	G	C	0.403100775	-0.46521618	0.099584406	2.99e-06	DHFR	NM_000791; NP_000782	1719	ILMN_3232696	5	79922045	79950800	-	-260379	upstream
rs4796223	1273	17	34841617	-	Gen	128	A	C	0.484375	0.256445366	0.058077813	1.01e-05	DHRS11	NM_024308; NP_077284	79154	ILMN_1756701	17	34948226	34957233	+	-106609	upstream
rs12941866	1273	17	34900120	+	Gen	129	G	A	0.472868217	-0.248830053	0.05751884	1.52e-05	DHRS11	NM_024308; NP_077284	79154	ILMN_1756701	17	34948226	34957233	+	-48106	upstream
rs1106908	1273	17	34942595	+	Gen	129	A	G	0.476744186	-0.241314555	0.057035108	2.33e-05	DHRS11	NM_024308; NP_077284	79154	ILMN_1756701	17	34948226	34957233	+	-5631	upstream
rs12603276	1273	17	34946547	-	Gen	126	A	G	0.488095238	0.242733501	0.057761039	2.64e-05	DHRS11	NM_024308; NP_077284	79154	ILMN_1756701	17	34948226	34957233	+	-1679	upstream
rs1483544	1273	17	34873031	+	Imp	129	C	T	0.488372093	0.24766813	0.058286027	2.15e-05	DHRS11	NM_024308; NP_077284	79154	ILMN_1756701	17	34948226	34957233	+	-75195	upstream
rs2074103	1273	17	34935878	+	Imp	129	A	C	0.476744186	-0.241314555	0.057035108	2.33e-05	DHRS11	NM_024308; NP_077284	79154	ILMN_1756701	17	34948226	34957233	+	-12348	upstream
rs35230968	1273	17	34950837	+	Imp	129	C	T	0.476744186	-0.241314555	0.057035108	2.33e-05	DHRS11	NM_024308; NP_077284	79154	ILMN_1756701	17	34948226	34957233	+	0	inside
rs4554841	1274	10	43465021	+	Imp	129	A	G	0.158914729	0.342004341	0.080418144	2.11e-05	dJ341D10.1	NM_018590; NP_061060	55454	ILMN_1790985	10	43633934	43680749	+	-168913	upstream
rs902696	2933	2	113954879	+	Gen	129	A	C	0.496124031	-0.225666731	0.052697464	1.85e-05	DKFZp686E10196	NR_015377; NR_047570	654433	ILMN_3246060	2	113993104	114024600	+	-38225	upstream
rs2276561	2924	2	113956371	-	Gen	129	C	G	0.496124031	-0.225666731	0.052697464	1.85e-05	DKFZp686E10196	NR_015377; NR_047570	654433	ILMN_3246060	2	113993104	114024600	+	-36733	upstream
rs895412	2933	2	113973964	-	Gen	129	A	G	0.488372093	-0.223111391	0.052722623	2.32e-05	DKFZp686E10196	NR_015377; NR_047570	654433	ILMN_3246060	2	113993104	114024600	+	-19140	upstream
rs4849179	2933	2	113985170	-	Gen	129	A	G	0.360465116	-0.25570199	0.057837662	9.82e-06	DKFZp686E10196	NR_015377; NR_047570	654433	ILMN_3246060	2	113993104	114024600	+	-7934	upstream
rs7589901	2933	2	113993344	+	Gen	129	C	A	0.348837209	-0.287620872	0.058240717	7.87e-07	DKFZp686E10196	NR_015377; NR_047570	654433	ILMN_3246060	2	113993104	114024600	+	0	inside
rs902695	2933	2	113955074	+	Imp	129	G	A	0.496124031	-0.225666731	0.052697464	1.85e-05	DKFZp686E10196	NR_015377; NR_047570	654433	ILMN_3246060	2	113993104	114024600	+	-38030	upstream
rs731834	2933	2	113957198	+	Imp	129	A	C	0.496124031	-0.225666731	0.052697464	1.85e-05	DKFZp686E10196	NR_015377; NR_047570	654433	ILMN_3246060	2	113993104	114024600	+	-35906	upstream
rs12620738	2933	2	113963739	+	Imp	129	C	T	0.492248062	-0.220975502	0.052305886	2.39e-05	DKFZp686E10196	NR_015377; NR_047570	654433	ILMN_3246060	2	113993104	114024600	+	-29365	upstream
rs3748916	2933	2	113984033	+	Imp	129	G	A	0.492248062	-0.2278562	0.053117269	1.79e-05	DKFZp686E10196	NR_015377; NR_047570	654433	ILMN_3246060	2	113993104	114024600	+	-9071	upstream
rs11123172	2933	2	113984303	+	Imp	129	C	T	0.360465116	-0.25570199	0.057837662	9.82e-06	DKFZp686E10196	NR_015377; NR_047570	654433	ILMN_3246060	2	113993104	114024600	+	-8801	upstream
rs2863243	2933	2	113989267	+	Imp	129	C	T	0.360465116	-0.25570199	0.057837662	9.82e-06	DKFZp686E10196	NR_015377; NR_047570	654433	ILMN_3246060	2	113993104	114024600	+	-3837	upstream
rs1139266	1276	11	45832935	+	Gen	128	G	A	0.203125	0.360889342	0.085798681	2.6e-05	DKFZp779M0652	NM_199137; NR_027134	374387	ILMN_3188058	11	45792983	45793909	+	39026	downstream
rs3824872	1276	11	45905605	+	Gen	128	A	C	0.1953125	0.405269475	0.088843897	5.08e-06	DKFZp779M0652	NM_199137; NR_027134	374387	ILMN_3188058	11	45792983	45793909	+	111696	downstream
rs494157	1277	1	37512995	+	Imp	129	G	A	0.496124031	-0.219440061	0.049016271	7.57e-06	DNALI1	NM_003462; NP_003453	7802	ILMN_1745501	1	38022520	38032458	+	-509525	upstream
rs2436493	1285	19	5777323	+	Gen	129	G	A	0.170542636	-0.323067041	0.071921341	7.06e-06	DUS3L	NM_001161619; NM_020175; NP_001155091; NP_064560	56931	ILMN_1723235	19	5785153	5791249	-	7830	downstream
rs2446210	1285	19	5783634	-	Gen	129	G	A	0.170542636	-0.323067041	0.071921341	7.06e-06	DUS3L	NM_001161619; NM_020175; NP_001155091; NP_064560	56931	ILMN_1723235	19	5785153	5791249	-	1519	downstream
rs2436487	1285	19	5789565	-	Gen	129	G	A	0.170542636	-0.323067041	0.071921341	7.06e-06	DUS3L	NM_001161619; NM_020175; NP_001155091; NP_064560	56931	ILMN_1723235	19	5785153	5791249	-	0	inside
rs2290776	1285	19	5791167	-	Gen	129	G	A	0.170542636	-0.323067041	0.071921341	7.06e-06	DUS3L	NM_001161619; NM_020175; NP_001155091; NP_064560	56931	ILMN_1723235	19	5785153	5791249	-	0	inside
rs2446195	1285	19	5793704	-	Gen	129	C	G	0.170542636	-0.323067041	0.071921341	7.06e-06	DUS3L	NM_001161619; NM_020175; NP_001155091; NP_064560	56931	ILMN_1723235	19	5785153	5791249	-	-2455	upstream
rs2446206	1285	19	5777415	+	Imp	129	C	T	0.170542636	-0.323067041	0.071921341	7.06e-06	DUS3L	NM_001161619; NM_020175; NP_001155091; NP_064560	56931	ILMN_1723235	19	5785153	5791249	-	7738	downstream
rs2446196	1285	19	5794240	+	Imp	129	C	A	0.170542636	-0.323067041	0.071921341	7.06e-06	DUS3L	NM_001161619; NM_020175; NP_001155091; NP_064560	56931	ILMN_1723235	19	5785153	5791249	-	-2991	upstream
rs2260187	1285	19	5799806	+	Imp	129	G	A	0.170542636	-0.323067041	0.071921341	7.06e-06	DUS3L	NM_001161619; NM_020175; NP_001155091; NP_064560	56931	ILMN_1723235	19	5785153	5791249	-	-8557	upstream
rs829165	1292	17	35767603	-	Gen	129	A	G	0.166666667	-0.345296364	0.075442996	4.72e-06	DUSP14	NM_007026; NP_008957	11072	ILMN_1666546	17	35849951	35873588	+	-82348	upstream
rs7211875	1292	17	35771468	-	Gen	129	G	A	0.166666667	-0.345296364	0.075442996	4.72e-06	DUSP14	NM_007026; NP_008957	11072	ILMN_1666546	17	35849951	35873588	+	-78483	upstream
rs1714986	1292	17	35740235	+	Imp	129	A	G	0.158914729	-0.336091973	0.076132967	1.01e-05	DUSP14	NM_007026; NP_008957	11072	ILMN_1666546	17	35849951	35873588	+	-109716	upstream
rs11867736	1292	17	35750377	+	Imp	129	G	A	0.158914729	-0.336091973	0.076132967	1.01e-05	DUSP14	NM_007026; NP_008957	11072	ILMN_1666546	17	35849951	35873588	+	-99574	upstream
rs7213581	1292	17	35750455	+	Imp	129	A	G	0.158914729	-0.336091973	0.076132967	1.01e-05	DUSP14	NM_007026; NP_008957	11072	ILMN_1666546	17	35849951	35873588	+	-99496	upstream
rs11657433	1292	17	35751549	+	Imp	129	A	G	0.158914729	-0.336091973	0.076132967	1.01e-05	DUSP14	NM_007026; NP_008957	11072	ILMN_1666546	17	35849951	35873588	+	-98402	upstream
rs712037	1292	17	35762517	+	Imp	129	C	T	0.166666667	-0.345296364	0.075442996	4.72e-06	DUSP14	NM_007026; NP_008957	11072	ILMN_1666546	17	35849951	35873588	+	-87434	upstream
rs600988	1294	1	236516669	+	Imp	129	T	C	0.205426357	-0.229693588	0.054794479	2.77e-05	EDARADD	NM_080738; NM_145861; NP_542776; NP_665860	128178	ILMN_1761820	1	236557680	236648008	+	-41011	upstream
rs660351	1294	1	236519182	+	Imp	129	A	G	0.205426357	-0.229693588	0.054794479	2.77e-05	EDARADD	NM_080738; NM_145861; NP_542776; NP_665860	128178	ILMN_1761820	1	236557680	236648008	+	-38498	upstream
rs4560	1313	7	6063283	-	Gen	128	A	G	0.46484375	0.31215214	0.053737061	6.29e-09	EIF2AK1	NM_001134335; NM_014413; NP_001127807; NP_055228	27102	ILMN_3250614	7	6061878	6098860	-	0	inside
rs10249759	1310	7	6065746	+	Gen	129	A	C	0.313953488	-0.309087127	0.061078525	4.18e-07	EIF2AK1	NM_001134335; NM_014413; NP_001127807; NP_055228	27102	ILMN_3250614	7	6061878	6098860	-	0	inside
rs10254125	1310	7	6066946	+	Gen	129	A	G	0.313953488	-0.309087127	0.061078525	4.18e-07	EIF2AK1	NM_001134335; NM_014413; NP_001127807; NP_055228	27102	ILMN_3250614	7	6061878	6098860	-	0	inside
rs852154	1313	7	6090727	-	Gen	129	A	G	0.488372093	0.300995728	0.054290403	2.95e-08	EIF2AK1	NM_001134335; NM_014413; NP_001127807; NP_055228	27102	ILMN_3250614	7	6061878	6098860	-	0	inside
rs2286681	1313	7	6035428	+	Imp	129	C	A	0.445736434	0.292134595	0.052774592	3.1e-08	EIF2AK1	NM_001134335; NM_014413; NP_001127807; NP_055228	27102	ILMN_3250614	7	6061878	6098860	-	26450	downstream
rs3779106	1313	7	6055882	+	Imp	129	G	C	0.445736434	0.292134595	0.052774592	3.1e-08	EIF2AK1	NM_001134335; NM_014413; NP_001127807; NP_055228	27102	ILMN_3250614	7	6061878	6098860	-	5996	downstream
rs17136307	1313	7	6064799	+	Imp	129	T	C	0.465116279	0.312507825	0.053659216	5.75e-09	EIF2AK1	NM_001134335; NM_014413; NP_001127807; NP_055228	27102	ILMN_3250614	7	6061878	6098860	-	0	inside
rs10263017	1310	7	6065804	+	Imp	129	G	C	0.313953488	-0.309087127	0.061078525	4.18e-07	EIF2AK1	NM_001134335; NM_014413; NP_001127807; NP_055228	27102	ILMN_3250614	7	6061878	6098860	-	0	inside
rs12672450	1313	7	6074199	+	Imp	129	G	C	0.465116279	0.312507825	0.053659216	5.75e-09	EIF2AK1	NM_001134335; NM_014413; NP_001127807; NP_055228	27102	ILMN_3250614	7	6061878	6098860	-	0	inside
rs2302334	1313	7	6075823	+	Imp	129	T	A	0.488372093	0.300995728	0.054290403	2.95e-08	EIF2AK1	NM_001134335; NM_014413; NP_001127807; NP_055228	27102	ILMN_3250614	7	6061878	6098860	-	0	inside
rs2302332	1310	7	6077476	+	Imp	129	G	T	0.310077519	-0.309698622	0.060921762	3.7e-07	EIF2AK1	NM_001134335; NM_014413; NP_001127807; NP_055228	27102	ILMN_3250614	7	6061878	6098860	-	0	inside
rs2302331	1310	7	6078376	+	Imp	129	A	C	0.360465116	-0.263494431	0.057693876	4.94e-06	EIF2AK1	NM_001134335; NM_014413; NP_001127807; NP_055228	27102	ILMN_3250614	7	6061878	6098860	-	0	inside
rs6463527	1310	7	6080285	+	Imp	129	A	G	0.310077519	-0.309698622	0.060921762	3.7e-07	EIF2AK1	NM_001134335; NM_014413; NP_001127807; NP_055228	27102	ILMN_3250614	7	6061878	6098860	-	0	inside
rs9655492	1310	7	6082211	+	Imp	129	G	A	0.360465116	-0.263494431	0.057693876	4.94e-06	EIF2AK1	NM_001134335; NM_014413; NP_001127807; NP_055228	27102	ILMN_3250614	7	6061878	6098860	-	0	inside
rs511969	1310	7	6084310	+	Imp	129	G	T	0.360465116	-0.26815315	0.05665339	2.21e-06	EIF2AK1	NM_001134335; NM_014413; NP_001127807; NP_055228	27102	ILMN_3250614	7	6061878	6098860	-	0	inside
rs525090	1310	7	6088533	+	Imp	129	C	T	0.317829457	-0.293041591	0.06000588	1.04e-06	EIF2AK1	NM_001134335; NM_014413; NP_001127807; NP_055228	27102	ILMN_3250614	7	6061878	6098860	-	0	inside
rs685415	1313	7	6092639	+	Imp	129	T	G	0.488372093	0.300995728	0.054290403	2.95e-08	EIF2AK1	NM_001134335; NM_014413; NP_001127807; NP_055228	27102	ILMN_3250614	7	6061878	6098860	-	0	inside
rs581706	1313	7	6098301	+	Imp	129	T	C	0.488372093	0.300995728	0.054290403	2.95e-08	EIF2AK1	NM_001134335; NM_014413; NP_001127807; NP_055228	27102	ILMN_3250614	7	6061878	6098860	-	0	inside
rs495124	1313	7	6102034	+	Imp	129	G	A	0.465116279	0.312507825	0.053659216	5.75e-09	EIF2AK1	NM_001134335; NM_014413; NP_001127807; NP_055228	27102	ILMN_3250614	7	6061878	6098860	-	-3174	upstream
rs2159904	1384	14	75432179	-	Gen	128	C	A	0.4921875	-0.21053666	0.0447945	2.6e-06	EIF2B2	NM_014239; NP_055054	8892	ILMN_1713380	14	75469612	75476294	+	-37433	upstream
rs174994	1384	14	75434102	+	Gen	129	G	A	0.496124031	-0.206986258	0.044278419	2.94e-06	EIF2B2	NM_014239; NP_055054	8892	ILMN_1713380	14	75469612	75476294	+	-35510	upstream
rs2012627	1384	14	75443103	+	Gen	129	G	A	0.418604651	-0.194838314	0.042835545	5.4e-06	EIF2B2	NM_014239; NP_055054	8892	ILMN_1713380	14	75469612	75476294	+	-26509	upstream
rs175040	1384	14	75469555	+	Gen	129	G	A	0.434108527	-0.223156356	0.041915112	1.02e-07	EIF2B2	NM_014239; NP_055054	8892	ILMN_1713380	14	75469612	75476294	+	-57	upstream
rs1548807	1318	14	75479582	-	Gen	129	A	C	0.434108527	-0.223156356	0.041915112	1.02e-07	EIF2B2	NM_014239; NP_055054	8892	ILMN_1713380	14	75469612	75476294	+	3288	downstream
rs175049	1384	14	75481368	-	Gen	129	A	G	0.430232558	-0.22732243	0.042276115	7.57e-08	EIF2B2	NM_014239; NP_055054	8892	ILMN_1713380	14	75469612	75476294	+	5074	downstream
rs13712	1384	14	75483812	-	Gen	129	A	G	0.434108527	-0.223156356	0.041915112	1.02e-07	EIF2B2	NM_014239; NP_055054	8892	ILMN_1713380	14	75469612	75476294	+	7518	downstream
rs2098251	1384	14	75492696	+	Gen	129	G	A	0.430232558	-0.22732243	0.042276115	7.57e-08	EIF2B2	NM_014239; NP_055054	8892	ILMN_1713380	14	75469612	75476294	+	16402	downstream
rs10136948	1384	14	75511075	-	Gen	129	G	A	0.484496124	-0.208424623	0.04398923	2.16e-06	EIF2B2	NM_014239; NP_055054	8892	ILMN_1713380	14	75469612	75476294	+	34781	downstream
rs175084	1384	14	75519175	-	Gen	129	A	G	0.430232558	-0.22732243	0.042276115	7.57e-08	EIF2B2	NM_014239; NP_055054	8892	ILMN_1713380	14	75469612	75476294	+	42881	downstream
rs7303	1384	14	75520065	-	Gen	129	A	G	0.484496124	-0.208424623	0.04398923	2.16e-06	EIF2B2	NM_014239; NP_055054	8892	ILMN_1713380	14	75469612	75476294	+	43771	downstream
rs175512	1384	14	75523382	-	Gen	129	G	A	0.484496124	-0.208424623	0.04398923	2.16e-06	EIF2B2	NM_014239; NP_055054	8892	ILMN_1713380	14	75469612	75476294	+	47088	downstream
rs175490	1384	14	75545685	+	Gen	129	A	G	0.430232558	-0.22732243	0.042276115	7.57e-08	EIF2B2	NM_014239; NP_055054	8892	ILMN_1713380	14	75469612	75476294	+	69391	downstream
rs1043674	1384	14	75549370	-	Gen	129	A	G	0.484496124	-0.208424623	0.04398923	2.16e-06	EIF2B2	NM_014239; NP_055054	8892	ILMN_1713380	14	75469612	75476294	+	73076	downstream
rs96358	1384	14	75572265	+	Gen	129	A	G	0.34496124	-0.190033009	0.04407994	1.62e-05	EIF2B2	NM_014239; NP_055054	8892	ILMN_1713380	14	75469612	75476294	+	95971	downstream
rs119076	1384	14	75572419	-	Gen	129	A	C	0.480620155	-0.212098252	0.044340031	1.72e-06	EIF2B2	NM_014239; NP_055054	8892	ILMN_1713380	14	75469612	75476294	+	96125	downstream
rs10146482	1384	14	75574087	-	Gen	129	G	A	0.484496124	-0.208424623	0.04398923	2.16e-06	EIF2B2	NM_014239; NP_055054	8892	ILMN_1713380	14	75469612	75476294	+	97793	downstream
rs175448	1384	14	75591071	+	Gen	129	A	G	0.480620155	-0.212098252	0.044340031	1.72e-06	EIF2B2	NM_014239; NP_055054	8892	ILMN_1713380	14	75469612	75476294	+	114777	downstream
rs13099	1384	14	75599155	+	Gen	129	A	G	0.480620155	-0.212098252	0.044340031	1.72e-06	EIF2B2	NM_014239; NP_055054	8892	ILMN_1713380	14	75469612	75476294	+	122861	downstream
rs4322591	1384	14	75600697	-	Gen	129	G	A	0.484496124	-0.208424623	0.04398923	2.16e-06	EIF2B2	NM_014239; NP_055054	8892	ILMN_1713380	14	75469612	75476294	+	124403	downstream
rs876402	1384	14	75601862	+	Gen	129	A	G	0.484496124	-0.208424623	0.04398923	2.16e-06	EIF2B2	NM_014239; NP_055054	8892	ILMN_1713380	14	75469612	75476294	+	125568	downstream
rs1047418	1384	14	75605792	+	Gen	129	A	G	0.484496124	-0.208424623	0.04398923	2.16e-06	EIF2B2	NM_014239; NP_055054	8892	ILMN_1713380	14	75469612	75476294	+	129498	downstream
rs12588240	1336	14	75612083	+	Gen	129	C	A	0.484496124	-0.208424623	0.04398923	2.16e-06	EIF2B2	NM_014239; NP_055054	8892	ILMN_1713380	14	75469612	75476294	+	135789	downstream
rs10138183	1337	14	75615227	-	Gen	129	A	G	0.484496124	-0.208424623	0.04398923	2.16e-06	EIF2B2	NM_014239; NP_055054	8892	ILMN_1713380	14	75469612	75476294	+	138933	downstream
rs175425	1384	14	75626131	-	Gen	129	G	A	0.480620155	-0.212098252	0.044340031	1.72e-06	EIF2B2	NM_014239; NP_055054	8892	ILMN_1713380	14	75469612	75476294	+	149837	downstream
rs10149880	1384	14	75633008	+	Gen	129	G	A	0.484496124	-0.208424623	0.04398923	2.16e-06	EIF2B2	NM_014239; NP_055054	8892	ILMN_1713380	14	75469612	75476294	+	156714	downstream
rs4384542	1384	14	75658013	+	Gen	129	C	A	0.476744186	-0.209191068	0.044039555	2.03e-06	EIF2B2	NM_014239; NP_055054	8892	ILMN_1713380	14	75469612	75476294	+	181719	downstream
rs175001	1384	14	75436452	+	Imp	129	T	G	0.496124031	-0.206986258	0.044278419	2.94e-06	EIF2B2	NM_014239; NP_055054	8892	ILMN_1713380	14	75469612	75476294	+	-33160	upstream
rs175002	1384	14	75436466	+	Imp	129	C	G	0.496124031	-0.206986258	0.044278419	2.94e-06	EIF2B2	NM_014239; NP_055054	8892	ILMN_1713380	14	75469612	75476294	+	-33146	upstream
rs4903273	1384	14	75441795	+	Imp	129	G	A	0.496124031	0.209536013	0.043631911	1.57e-06	EIF2B2	NM_014239; NP_055054	8892	ILMN_1713380	14	75469612	75476294	+	-27817	upstream
rs91144	1384	14	75449517	+	Imp	129	A	G	0.426356589	-0.212754945	0.042072459	4.26e-07	EIF2B2	NM_014239; NP_055054	8892	ILMN_1713380	14	75469612	75476294	+	-20095	upstream
rs175016	1384	14	75459633	+	Imp	129	T	C	0.434108527	-0.223156356	0.041915112	1.02e-07	EIF2B2	NM_014239; NP_055054	8892	ILMN_1713380	14	75469612	75476294	+	-9979	upstream
rs175045	1384	14	75475275	+	Imp	129	C	A	0.430232558	-0.22732243	0.042276115	7.57e-08	EIF2B2	NM_014239; NP_055054	8892	ILMN_1713380	14	75469612	75476294	+	0	inside
rs175048	1384	14	75479894	+	Imp	129	A	T	0.430232558	-0.22732243	0.042276115	7.57e-08	EIF2B2	NM_014239; NP_055054	8892	ILMN_1713380	14	75469612	75476294	+	3600	downstream
rs108621	1384	14	75480637	+	Imp	129	C	T	0.430232558	-0.22732243	0.042276115	7.57e-08	EIF2B2	NM_014239; NP_055054	8892	ILMN_1713380	14	75469612	75476294	+	4343	downstream
rs175057	1384	14	75489632	+	Imp	129	T	C	0.434108527	-0.223156356	0.041915112	1.02e-07	EIF2B2	NM_014239; NP_055054	8892	ILMN_1713380	14	75469612	75476294	+	13338	downstream
rs175059	1384	14	75490667	+	Imp	129	C	T	0.426356589	-0.221875511	0.042072459	1.34e-07	EIF2B2	NM_014239; NP_055054	8892	ILMN_1713380	14	75469612	75476294	+	14373	downstream
rs735452	1384	14	75497984	+	Imp	129	C	T	0.434108527	-0.223156356	0.041915112	1.02e-07	EIF2B2	NM_014239; NP_055054	8892	ILMN_1713380	14	75469612	75476294	+	21690	downstream
rs175071	1384	14	75498177	+	Imp	129	G	A	0.430232558	-0.22732243	0.042276115	7.57e-08	EIF2B2	NM_014239; NP_055054	8892	ILMN_1713380	14	75469612	75476294	+	21883	downstream
rs4903275	1384	14	75512509	+	Imp	129	C	T	0.484496124	-0.208424623	0.04398923	2.16e-06	EIF2B2	NM_014239; NP_055054	8892	ILMN_1713380	14	75469612	75476294	+	36215	downstream
rs10140851	1384	14	75512612	+	Imp	129	G	A	0.484496124	-0.208424623	0.04398923	2.16e-06	EIF2B2	NM_014239; NP_055054	8892	ILMN_1713380	14	75469612	75476294	+	36318	downstream
rs10142770	1384	14	75525449	+	Imp	129	G	A	0.480620155	-0.212098252	0.044340031	1.72e-06	EIF2B2	NM_014239; NP_055054	8892	ILMN_1713380	14	75469612	75476294	+	49155	downstream
rs175505	1384	14	75529619	+	Imp	129	T	C	0.480620155	-0.212098252	0.044340031	1.72e-06	EIF2B2	NM_014239; NP_055054	8892	ILMN_1713380	14	75469612	75476294	+	53325	downstream
rs7156328	1384	14	75532941	+	Imp	129	T	C	0.484496124	-0.208424623	0.04398923	2.16e-06	EIF2B2	NM_014239; NP_055054	8892	ILMN_1713380	14	75469612	75476294	+	56647	downstream
rs175502	1384	14	75533679	+	Imp	129	G	A	0.480620155	-0.212098252	0.044340031	1.72e-06	EIF2B2	NM_014239; NP_055054	8892	ILMN_1713380	14	75469612	75476294	+	57385	downstream
rs175498	1384	14	75536369	+	Imp	129	A	G	0.480620155	-0.212098252	0.044340031	1.72e-06	EIF2B2	NM_014239; NP_055054	8892	ILMN_1713380	14	75469612	75476294	+	60075	downstream
rs3742778	1384	14	75538217	+	Imp	129	G	T	0.484496124	-0.208424623	0.04398923	2.16e-06	EIF2B2	NM_014239; NP_055054	8892	ILMN_1713380	14	75469612	75476294	+	61923	downstream
rs12889472	1384	14	75543979	+	Imp	129	T	C	0.484496124	-0.208424623	0.04398923	2.16e-06	EIF2B2	NM_014239; NP_055054	8892	ILMN_1713380	14	75469612	75476294	+	67685	downstream
rs12589876	1384	14	75544189	+	Imp	129	G	A	0.484496124	-0.208424623	0.04398923	2.16e-06	EIF2B2	NM_014239; NP_055054	8892	ILMN_1713380	14	75469612	75476294	+	67895	downstream
rs175492	1384	14	75545220	+	Imp	129	A	C	0.480620155	-0.212098252	0.044340031	1.72e-06	EIF2B2	NM_014239; NP_055054	8892	ILMN_1713380	14	75469612	75476294	+	68926	downstream
rs11159116	1384	14	75550584	+	Imp	129	G	T	0.484496124	-0.208424623	0.04398923	2.16e-06	EIF2B2	NM_014239; NP_055054	8892	ILMN_1713380	14	75469612	75476294	+	74290	downstream
rs175479	1384	14	75561871	+	Imp	129	C	A	0.480620155	-0.212098252	0.044340031	1.72e-06	EIF2B2	NM_014239; NP_055054	8892	ILMN_1713380	14	75469612	75476294	+	85577	downstream
rs4899545	1384	14	75568138	+	Imp	129	A	G	0.484496124	-0.208424623	0.04398923	2.16e-06	EIF2B2	NM_014239; NP_055054	8892	ILMN_1713380	14	75469612	75476294	+	91844	downstream
rs11845639	1384	14	75570293	+	Imp	129	C	T	0.484496124	-0.208424623	0.04398923	2.16e-06	EIF2B2	NM_014239; NP_055054	8892	ILMN_1713380	14	75469612	75476294	+	93999	downstream
rs7145159	1384	14	75583268	+	Imp	129	T	C	0.484496124	-0.208424623	0.04398923	2.16e-06	EIF2B2	NM_014239; NP_055054	8892	ILMN_1713380	14	75469612	75476294	+	106974	downstream
rs8003506	1384	14	75586288	+	Imp	129	C	A	0.484496124	-0.208424623	0.04398923	2.16e-06	EIF2B2	NM_014239; NP_055054	8892	ILMN_1713380	14	75469612	75476294	+	109994	downstream
rs11623413	1384	14	75588824	+	Imp	129	A	G	0.484496124	-0.208424623	0.04398923	2.16e-06	EIF2B2	NM_014239; NP_055054	8892	ILMN_1713380	14	75469612	75476294	+	112530	downstream
rs175450	1384	14	75590340	+	Imp	129	A	G	0.430232558	-0.22732243	0.042276115	7.57e-08	EIF2B2	NM_014239; NP_055054	8892	ILMN_1713380	14	75469612	75476294	+	114046	downstream
rs12890371	1384	14	75593839	+	Imp	129	T	C	0.484496124	-0.208424623	0.04398923	2.16e-06	EIF2B2	NM_014239; NP_055054	8892	ILMN_1713380	14	75469612	75476294	+	117545	downstream
rs12435391	1384	14	75601737	+	Imp	129	A	G	0.484496124	-0.208424623	0.04398923	2.16e-06	EIF2B2	NM_014239; NP_055054	8892	ILMN_1713380	14	75469612	75476294	+	125443	downstream
rs2098297	1384	14	75619118	+	Imp	129	T	G	0.484496124	-0.208424623	0.04398923	2.16e-06	EIF2B2	NM_014239; NP_055054	8892	ILMN_1713380	14	75469612	75476294	+	142824	downstream
rs4903289	1384	14	75623988	+	Imp	129	T	C	0.484496124	-0.208424623	0.04398923	2.16e-06	EIF2B2	NM_014239; NP_055054	8892	ILMN_1713380	14	75469612	75476294	+	147694	downstream
rs910316	1384	14	75626042	+	Imp	129	A	C	0.484496124	-0.208424623	0.04398923	2.16e-06	EIF2B2	NM_014239; NP_055054	8892	ILMN_1713380	14	75469612	75476294	+	149748	downstream
rs2300601	1384	14	75639571	+	Imp	129	A	G	0.484496124	-0.208424623	0.04398923	2.16e-06	EIF2B2	NM_014239; NP_055054	8892	ILMN_1713380	14	75469612	75476294	+	163277	downstream
rs2268619	1384	14	75640354	+	Imp	129	G	C	0.480620155	-0.212098252	0.044340031	1.72e-06	EIF2B2	NM_014239; NP_055054	8892	ILMN_1713380	14	75469612	75476294	+	164060	downstream
rs4899550	1384	14	75647666	+	Imp	129	T	C	0.472868217	-0.21298463	0.044401901	1.61e-06	EIF2B2	NM_014239; NP_055054	8892	ILMN_1713380	14	75469612	75476294	+	171372	downstream
rs4903292	1384	14	75656245	+	Imp	129	T	C	0.472868217	-0.21298463	0.044401901	1.61e-06	EIF2B2	NM_014239; NP_055054	8892	ILMN_1713380	14	75469612	75476294	+	179951	downstream
rs8006587	1384	14	75664939	+	Imp	129	A	G	0.472868217	-0.21298463	0.044401901	1.61e-06	EIF2B2	NM_014239; NP_055054	8892	ILMN_1713380	14	75469612	75476294	+	188645	downstream
rs11159121	1384	14	75666029	+	Imp	129	T	A	0.476744186	-0.209191068	0.044039555	2.03e-06	EIF2B2	NM_014239; NP_055054	8892	ILMN_1713380	14	75469612	75476294	+	189735	downstream
rs11627442	1384	14	75669649	+	Imp	129	G	A	0.406976744	-0.220116252	0.042262743	1.91e-07	EIF2B2	NM_014239; NP_055054	8892	ILMN_1713380	14	75469612	75476294	+	193355	downstream
rs7147712	1384	14	75670707	+	Imp	129	C	G	0.465116279	-0.195077707	0.043829341	8.55e-06	EIF2B2	NM_014239; NP_055054	8892	ILMN_1713380	14	75469612	75476294	+	194413	downstream
rs1656402	1400	2	233426526	-	Gen	127	A	G	0.291338583	-0.403582332	0.057671867	2.6e-12	EIF4E2	NM_004846; NP_004837	9470	ILMN_1738326	2	233415357	233433920	+	0	inside
rs1190442	1400	2	233422205	+	Imp	129	G	T	0.286821705	-0.402817122	0.057506951	2.48e-12	EIF4E2	NM_004846; NP_004837	9470	ILMN_1738326	2	233415357	233433920	+	0	inside
rs1190441	1400	2	233422237	+	Imp	129	G	A	0.282945736	-0.40044052	0.057439696	3.14e-12	EIF4E2	NM_004846; NP_004837	9470	ILMN_1738326	2	233415357	233433920	+	0	inside
rs1190439	1400	2	233422390	+	Imp	129	A	G	0.286821705	-0.402817122	0.057506951	2.48e-12	EIF4E2	NM_004846; NP_004837	9470	ILMN_1738326	2	233415357	233433920	+	0	inside
rs1071997	1400	2	233425541	+	Imp	129	C	T	0.286821705	-0.402817122	0.057506951	2.48e-12	EIF4E2	NM_004846; NP_004837	9470	ILMN_1738326	2	233415357	233433920	+	0	inside
rs1656399	1400	2	233427803	+	Imp	129	T	C	0.286821705	-0.402817122	0.057506951	2.48e-12	EIF4E2	NM_004846; NP_004837	9470	ILMN_1738326	2	233415357	233433920	+	0	inside
rs1656398	1400	2	233427852	+	Imp	129	G	A	0.286821705	-0.402817122	0.057506951	2.48e-12	EIF4E2	NM_004846; NP_004837	9470	ILMN_1738326	2	233415357	233433920	+	0	inside
rs1550099	1400	2	233428147	+	Imp	129	G	A	0.282945736	-0.40044052	0.057439696	3.14e-12	EIF4E2	NM_004846; NP_004837	9470	ILMN_1738326	2	233415357	233433920	+	0	inside
rs1550097	1400	2	233428275	+	Imp	129	T	C	0.286821705	-0.402817122	0.057506951	2.48e-12	EIF4E2	NM_004846; NP_004837	9470	ILMN_1738326	2	233415357	233433920	+	0	inside
rs1729252	1400	2	233428582	+	Imp	129	A	G	0.286821705	-0.402817122	0.057506951	2.48e-12	EIF4E2	NM_004846; NP_004837	9470	ILMN_1738326	2	233415357	233433920	+	0	inside
rs1190456	1400	2	233435104	+	Imp	129	T	C	0.282945736	-0.40044052	0.057439696	3.14e-12	EIF4E2	NM_004846; NP_004837	9470	ILMN_1738326	2	233415357	233433920	+	1184	downstream
rs6749955	1400	2	233437917	+	Imp	129	G	T	0.286821705	-0.402817122	0.057506951	2.48e-12	EIF4E2	NM_004846; NP_004837	9470	ILMN_1738326	2	233415357	233433920	+	3997	downstream
rs7585327	1397	2	233440952	+	Imp	129	T	A	0.434108527	-0.284728119	0.053517483	1.04e-07	EIF4E2	NM_004846; NP_004837	9470	ILMN_1738326	2	233415357	233433920	+	7032	downstream
rs2276560	1400	2	233450919	+	Imp	129	C	T	0.282945736	-0.40044052	0.057439696	3.14e-12	EIF4E2	NM_004846; NP_004837	9470	ILMN_1738326	2	233415357	233433920	+	16999	downstream
rs883803	1400	2	233458453	+	Imp	129	T	C	0.286821705	-0.402817122	0.057506951	2.48e-12	EIF4E2	NM_004846; NP_004837	9470	ILMN_1738326	2	233415357	233433920	+	24533	downstream
rs940666	1400	2	233458679	+	Imp	129	T	G	0.282945736	-0.40044052	0.057439696	3.14e-12	EIF4E2	NM_004846; NP_004837	9470	ILMN_1738326	2	233415357	233433920	+	24759	downstream
rs4796398	1413	17	7208197	-	Gen	129	G	A	0.391472868	0.335759214	0.042042903	1.39e-15	EIF5A	NM_001143760; NM_001143761; NM_001143762; NM_001970; NP_001137232; NP_001137233; NP_001137234; NP_001961	1984	ILMN_1794522	17	7210318	7215782	+	-2121	upstream
rs7220464	1413	17	7210836	-	Gen	129	A	C	0.352713178	0.30540276	0.043775945	3.03e-12	EIF5A	NM_001143760; NM_001143761; NM_001143762; NM_001970; NP_001137232; NP_001137233; NP_001137234; NP_001961	1984	ILMN_1794522	17	7210318	7215782	+	0	inside
rs11658072	1413	17	7214824	-	Gen	129	G	A	0.352713178	0.30540276	0.043775945	3.03e-12	EIF5A	NM_001143760; NM_001143761; NM_001143762; NM_001970; NP_001137232; NP_001137233; NP_001137234; NP_001961	1984	ILMN_1794522	17	7210318	7215782	+	0	inside
rs11078672	1411	17	7215142	+	Gen	129	A	G	0.333333333	-0.243310027	0.044567037	4.78e-08	EIF5A	NM_001143760; NM_001143761; NM_001143762; NM_001970; NP_001137232; NP_001137233; NP_001137234; NP_001961	1984	ILMN_1794522	17	7210318	7215782	+	0	inside
rs8610	1413	17	7219230	+	Gen	129	A	G	0.395348837	0.288106951	0.043581914	3.83e-11	EIF5A	NM_001143760; NM_001143761; NM_001143762; NM_001970; NP_001137232; NP_001137233; NP_001137234; NP_001961	1984	ILMN_1794522	17	7210318	7215782	+	3448	downstream
rs6503014	1413	17	7221385	+	Gen	129	G	A	0.395348837	0.288106951	0.043581914	3.83e-11	EIF5A	NM_001143760; NM_001143761; NM_001143762; NM_001970; NP_001137232; NP_001137233; NP_001137234; NP_001961	1984	ILMN_1794522	17	7210318	7215782	+	5603	downstream
rs3809816	1417	17	7233011	+	Gen	129	C	A	0.379844961	0.204467927	0.047543757	1.7e-05	EIF5A	NM_001143760; NM_001143761; NM_001143762; NM_001970; NP_001137232; NP_001137233; NP_001137234; NP_001961	1984	ILMN_1794522	17	7210318	7215782	+	17229	downstream
rs12949545	1408	17	7204974	+	Imp	129	G	T	0.437984496	0.279799526	0.044816448	4.29e-10	EIF5A	NM_001143760; NM_001143761; NM_001143762; NM_001970; NP_001137232; NP_001137233; NP_001137234; NP_001961	1984	ILMN_1794522	17	7210318	7215782	+	-5344	upstream
rs4796399	1413	17	7213694	+	Imp	129	C	A	0.488372093	0.297351702	0.041725188	1.03e-12	EIF5A	NM_001143760; NM_001143761; NM_001143762; NM_001970; NP_001137232; NP_001137233; NP_001137234; NP_001961	1984	ILMN_1794522	17	7210318	7215782	+	0	inside
rs2292064	1413	17	7217463	+	Imp	129	T	C	0.434108527	0.318136962	0.041778449	2.64e-14	EIF5A	NM_001143760; NM_001143761; NM_001143762; NM_001970; NP_001137232; NP_001137233; NP_001137234; NP_001961	1984	ILMN_1794522	17	7210318	7215782	+	1681	downstream
rs7219974	1411	17	7220292	+	Imp	129	A	G	0.333333333	-0.243310027	0.044567037	4.78e-08	EIF5A	NM_001143760; NM_001143761; NM_001143762; NM_001970; NP_001137232; NP_001137233; NP_001137234; NP_001961	1984	ILMN_1794522	17	7210318	7215782	+	4510	downstream
rs7216490	1413	17	7221707	+	Imp	129	G	T	0.434108527	0.318136962	0.041778449	2.64e-14	EIF5A	NM_001143760; NM_001143761; NM_001143762; NM_001970; NP_001137232; NP_001137233; NP_001137234; NP_001961	1984	ILMN_1794522	17	7210318	7215782	+	5925	downstream
rs3809811	1413	17	7224319	+	Imp	129	T	C	0.434108527	0.318136962	0.041778449	2.64e-14	EIF5A	NM_001143760; NM_001143761; NM_001143762; NM_001970; NP_001137232; NP_001137233; NP_001137234; NP_001961	1984	ILMN_1794522	17	7210318	7215782	+	8537	downstream
rs4796302	1417	17	7234868	+	Imp	129	T	C	0.379844961	0.204467927	0.047543757	1.7e-05	EIF5A	NM_001143760; NM_001143761; NM_001143762; NM_001970; NP_001137232; NP_001137233; NP_001137234; NP_001961	1984	ILMN_1794522	17	7210318	7215782	+	19086	downstream
rs8081902	1417	17	7235715	+	Imp	129	G	A	0.375968992	0.206053597	0.047309568	1.33e-05	EIF5A	NM_001143760; NM_001143761; NM_001143762; NM_001970; NP_001137232; NP_001137233; NP_001137234; NP_001961	1984	ILMN_1794522	17	7210318	7215782	+	19933	downstream
rs2047804	1417	17	7237238	+	Imp	129	G	A	0.375968992	0.206053597	0.047309568	1.33e-05	EIF5A	NM_001143760; NM_001143761; NM_001143762; NM_001970; NP_001137232; NP_001137233; NP_001137234; NP_001961	1984	ILMN_1794522	17	7210318	7215782	+	21456	downstream
rs2047802	1417	17	7237438	+	Imp	129	T	C	0.375968992	0.206053597	0.047309568	1.33e-05	EIF5A	NM_001143760; NM_001143761; NM_001143762; NM_001970; NP_001137232; NP_001137233; NP_001137234; NP_001961	1984	ILMN_1794522	17	7210318	7215782	+	21656	downstream
rs330876	1418	19	6895866	+	Gen	129	A	G	0.430232558	-0.071471873	0.016864507	2.26e-05	EMR4P	NM_001080498; NR_024075	326342	ILMN_3243190	19	6952511	6990857	-	56645	downstream
rs2847153	1424	18	661647	+	Gen	129	A	G	0.240310078	0.465400986	0.094520352	8.49e-07	ENOSF1	NM_001126123; NM_017512; NM_202758; NP_001119595; NP_059982; NP_974487	55556	ILMN_1803676	18	670324	712662	-	8677	downstream
rs3819101	1424	18	677240	+	Gen	125	A	G	0.336	0.381541491	0.089526664	2.03e-05	ENOSF1	NM_001126123; NM_017512; NM_202758; NP_001119595; NP_059982; NP_974487	55556	ILMN_1803676	18	670324	712662	-	0	inside
rs7239738	1424	18	680520	+	Gen	129	C	A	0.244186047	0.4662527	0.094485647	8.03e-07	ENOSF1	NM_001126123; NM_017512; NM_202758; NP_001119595; NP_059982; NP_974487	55556	ILMN_1803676	18	670324	712662	-	0	inside
rs10502289	1424	18	676789	+	Imp	129	T	A	0.244186047	0.4662527	0.094485647	8.03e-07	ENOSF1	NM_001126123; NM_017512; NM_202758; NP_001119595; NP_059982; NP_974487	55556	ILMN_1803676	18	670324	712662	-	0	inside
rs7227180	1424	18	689242	+	Imp	129	C	G	0.205426357	0.436729219	0.098041316	8.41e-06	ENOSF1	NM_001126123; NM_017512; NM_202758; NP_001119595; NP_059982; NP_974487	55556	ILMN_1803676	18	670324	712662	-	0	inside
rs2305995	1424	18	693977	+	Imp	129	A	G	0.224806202	0.447946056	0.094834432	2.32e-06	ENOSF1	NM_001126123; NM_017512; NM_202758; NP_001119595; NP_059982; NP_974487	55556	ILMN_1803676	18	670324	712662	-	0	inside
rs7845265	1438	8	23237983	+	Gen	128	A	G	0.28125	-0.42038746	0.084579879	6.68e-07	ENTPD4	NM_001128930; NM_004901; NP_001122402; NP_004892	9583	ILMN_1806304	8	23286665	23315244	-	48682	downstream
rs6557665	1438	8	23239445	-	Gen	129	G	A	0.313953488	-0.379554851	0.08495135	7.9e-06	ENTPD4	NM_001128930; NM_004901; NP_001122402; NP_004892	9583	ILMN_1806304	8	23286665	23315244	-	47220	downstream
rs17768910	1447	8	23240389	-	Gen	129	A	G	0.158914729	0.476936285	0.105407332	6.05e-06	ENTPD4	NM_001128930; NM_004901; NP_001122402; NP_004892	9583	ILMN_1806304	8	23286665	23315244	-	46276	downstream
rs7017737	1438	8	23242026	+	Gen	129	G	A	0.434108527	-0.384923369	0.071705837	7.96e-08	ENTPD4	NM_001128930; NM_004901; NP_001122402; NP_004892	9583	ILMN_1806304	8	23286665	23315244	-	44639	downstream
rs11779953	1447	8	23282951	+	Gen	129	G	A	0.182170543	0.459554974	0.093761601	9.52e-07	ENTPD4	NM_001128930; NM_004901; NP_001122402; NP_004892	9583	ILMN_1806304	8	23286665	23315244	-	3714	downstream
rs2293936	1447	8	23307253	+	Gen	129	C	A	0.182170543	0.459554974	0.093761601	9.52e-07	ENTPD4	NM_001128930; NM_004901; NP_001122402; NP_004892	9583	ILMN_1806304	8	23286665	23315244	-	0	inside
rs6993786	1448	8	23309914	+	Gen	129	G	A	0.437984496	-0.435733024	0.073275156	2.74e-09	ENTPD4	NM_001128930; NM_004901; NP_001122402; NP_004892	9583	ILMN_1806304	8	23286665	23315244	-	0	inside
rs10088178	1447	8	23310904	+	Gen	128	A	C	0.25390625	0.490725805	0.08095057	1.34e-09	ENTPD4	NM_001128930; NM_004901; NP_001122402; NP_004892	9583	ILMN_1806304	8	23286665	23315244	-	0	inside
rs6557675	1433	8	23340546	-	Gen	129	A	G	0.360465116	0.347447753	0.081643945	2.08e-05	ENTPD4	NM_001128930; NM_004901; NP_001122402; NP_004892	9583	ILMN_1806304	8	23286665	23315244	-	-25302	upstream
rs4554474	1449	8	23356800	+	Gen	129	G	A	0.457364341	-0.343528534	0.074457241	3.95e-06	ENTPD4	NM_001128930; NM_004901; NP_001122402; NP_004892	9583	ILMN_1806304	8	23286665	23315244	-	-41556	upstream
rs7463369	1438	8	23227231	+	Imp	129	G	A	0.279069767	-0.431400277	0.085252673	4.19e-07	ENTPD4	NM_001128930; NM_004901; NP_001122402; NP_004892	9583	ILMN_1806304	8	23286665	23315244	-	59434	downstream
rs6557664	1438	8	23239367	+	Imp	129	C	G	0.279069767	-0.431400277	0.085252673	4.19e-07	ENTPD4	NM_001128930; NM_004901; NP_001122402; NP_004892	9583	ILMN_1806304	8	23286665	23315244	-	47298	downstream
rs17768946	1447	8	23240650	+	Imp	129	T	C	0.158914729	0.476936285	0.105407332	6.05e-06	ENTPD4	NM_001128930; NM_004901; NP_001122402; NP_004892	9583	ILMN_1806304	8	23286665	23315244	-	46015	downstream
rs4639518	1438	8	23256092	+	Imp	129	G	T	0.372093023	-0.371296961	0.079595204	3.09e-06	ENTPD4	NM_001128930; NM_004901; NP_001122402; NP_004892	9583	ILMN_1806304	8	23286665	23315244	-	30573	downstream
rs10100628	1448	8	23262008	+	Imp	129	T	C	0.457364341	-0.480327976	0.075728759	2.26e-10	ENTPD4	NM_001128930; NM_004901; NP_001122402; NP_004892	9583	ILMN_1806304	8	23286665	23315244	-	24657	downstream
rs11785442	1447	8	23265889	+	Imp	129	A	G	0.15503876	0.483507334	0.102656076	2.48e-06	ENTPD4	NM_001128930; NM_004901; NP_001122402; NP_004892	9583	ILMN_1806304	8	23286665	23315244	-	20776	downstream
rs6557669	1448	8	23266984	+	Imp	129	T	C	0.465116279	-0.447940632	0.075527352	3.01e-09	ENTPD4	NM_001128930; NM_004901; NP_001122402; NP_004892	9583	ILMN_1806304	8	23286665	23315244	-	19681	downstream
rs6557672	1448	8	23286234	+	Imp	129	G	A	0.445736434	-0.446786391	0.074199123	1.73e-09	ENTPD4	NM_001128930; NM_004901; NP_001122402; NP_004892	9583	ILMN_1806304	8	23286665	23315244	-	431	downstream
rs1061293	1447	8	23289901	+	Imp	129	A	G	0.182170543	0.459554974	0.093761601	9.52e-07	ENTPD4	NM_001128930; NM_004901; NP_001122402; NP_004892	9583	ILMN_1806304	8	23286665	23315244	-	0	inside
rs12549539	1447	8	23291244	+	Imp	129	A	G	0.244186047	0.50335725	0.08141684	6.31e-10	ENTPD4	NM_001128930; NM_004901; NP_001122402; NP_004892	9583	ILMN_1806304	8	23286665	23315244	-	0	inside
rs2272643	1447	8	23294392	+	Imp	129	T	C	0.182170543	0.459554974	0.093761601	9.52e-07	ENTPD4	NM_001128930; NM_004901; NP_001122402; NP_004892	9583	ILMN_1806304	8	23286665	23315244	-	0	inside
rs2272642	1447	8	23294412	+	Imp	129	G	A	0.182170543	0.459554974	0.093761601	9.52e-07	ENTPD4	NM_001128930; NM_004901; NP_001122402; NP_004892	9583	ILMN_1806304	8	23286665	23315244	-	0	inside
rs4571739	1447	8	23295026	+	Imp	129	T	C	0.182170543	0.459554974	0.093761601	9.52e-07	ENTPD4	NM_001128930; NM_004901; NP_001122402; NP_004892	9583	ILMN_1806304	8	23286665	23315244	-	0	inside
rs4872137	1448	8	23322194	+	Imp	129	T	C	0.449612403	-0.421488136	0.073468264	9.64e-09	ENTPD4	NM_001128930; NM_004901; NP_001122402; NP_004892	9583	ILMN_1806304	8	23286665	23315244	-	-6950	upstream
rs4265197	1449	8	23356909	+	Imp	129	C	T	0.457364341	-0.343528534	0.074457241	3.95e-06	ENTPD4	NM_001128930; NM_004901; NP_001122402; NP_004892	9583	ILMN_1806304	8	23286665	23315244	-	-41665	upstream
rs3176292	1451	8	21903316	+	Gen	129	A	G	0.240310078	0.325946428	0.075080405	1.42e-05	EPB49	NM_001114135; NM_001114136; NM_001114137; NM_001114138; NM_001114139; NM_001978; NP_001107607; NP_001107608; NP_001107609; NP_001107610; NP_001107611; NP_001969	2039	ILMN_1671686	8	21911081	21940036	+	-7765	upstream
rs1078363	1451	8	21904212	-	Gen	129	A	G	0.298449612	0.322096495	0.071574848	6.79e-06	EPB49	NM_001114135; NM_001114136; NM_001114137; NM_001114138; NM_001114139; NM_001978; NP_001107607; NP_001107608; NP_001107609; NP_001107610; NP_001107611; NP_001969	2039	ILMN_1671686	8	21911081	21940036	+	-6869	upstream
rs4149239	1479	8	27363136	+	Gen	128	G	A	0.19140625	0.49213202	0.107564499	4.76e-06	EPHX2	NM_001256482; NM_001256483; NM_001256484; NM_001979; NP_001243411; NP_001243412; NP_001243413; NP_001970	2053	ILMN_1709237	8	27348519	27402439	+	0	inside
rs7839733	1479	8	27365430	+	Gen	129	A	C	0.201550388	0.441678176	0.101281205	1.3e-05	EPHX2	NM_001256482; NM_001256483; NM_001256484; NM_001979; NP_001243411; NP_001243412; NP_001243413; NP_001970	2053	ILMN_1709237	8	27348519	27402439	+	0	inside
rs7000388	1479	8	27371546	-	Gen	129	G	A	0.197674419	0.433390485	0.101508588	1.96e-05	EPHX2	NM_001256482; NM_001256483; NM_001256484; NM_001979; NP_001243411; NP_001243412; NP_001243413; NP_001970	2053	ILMN_1709237	8	27348519	27402439	+	0	inside
rs7018249	1479	8	27372189	+	Gen	129	A	G	0.197674419	0.433390485	0.101508588	1.96e-05	EPHX2	NM_001256482; NM_001256483; NM_001256484; NM_001979; NP_001243411; NP_001243412; NP_001243413; NP_001970	2053	ILMN_1709237	8	27348519	27402439	+	0	inside
rs4149243	1479	8	27373923	-	Gen	129	G	A	0.19379845	0.435647672	0.101755182	1.86e-05	EPHX2	NM_001256482; NM_001256483; NM_001256484; NM_001979; NP_001243411; NP_001243412; NP_001243413; NP_001970	2053	ILMN_1709237	8	27348519	27402439	+	0	inside
rs4149247	1479	8	27385415	-	Gen	129	A	G	0.197674419	0.443811831	0.101508588	1.23e-05	EPHX2	NM_001256482; NM_001256483; NM_001256484; NM_001979; NP_001243411; NP_001243412; NP_001243413; NP_001970	2053	ILMN_1709237	8	27348519	27402439	+	0	inside
rs4149248	1479	8	27385450	+	Gen	129	G	A	0.19379845	0.468546943	0.104115301	6.79e-06	EPHX2	NM_001256482; NM_001256483; NM_001256484; NM_001979; NP_001243411; NP_001243412; NP_001243413; NP_001970	2053	ILMN_1709237	8	27348519	27402439	+	0	inside
rs10503812	1479	8	27388199	+	Gen	129	A	G	0.19379845	0.468546943	0.104115301	6.79e-06	EPHX2	NM_001256482; NM_001256483; NM_001256484; NM_001979; NP_001243411; NP_001243412; NP_001243413; NP_001970	2053	ILMN_1709237	8	27348519	27402439	+	0	inside
rs7843805	1479	8	27389457	+	Gen	129	A	G	0.197674419	0.443811831	0.101508588	1.23e-05	EPHX2	NM_001256482; NM_001256483; NM_001256484; NM_001979; NP_001243411; NP_001243412; NP_001243413; NP_001970	2053	ILMN_1709237	8	27348519	27402439	+	0	inside
rs6558002	1479	8	27389542	-	Gen	129	G	A	0.19379845	0.433424819	0.101755182	2.05e-05	EPHX2	NM_001256482; NM_001256483; NM_001256484; NM_001979; NP_001243411; NP_001243412; NP_001243413; NP_001970	2053	ILMN_1709237	8	27348519	27402439	+	0	inside
rs6558003	1479	8	27390192	+	Gen	129	A	G	0.19379845	0.473276832	0.101755182	3.3e-06	EPHX2	NM_001256482; NM_001256483; NM_001256484; NM_001979; NP_001243411; NP_001243412; NP_001243413; NP_001970	2053	ILMN_1709237	8	27348519	27402439	+	0	inside
rs747276	1479	8	27391620	+	Gen	129	C	G	0.19379845	0.473276832	0.101755182	3.3e-06	EPHX2	NM_001256482; NM_001256483; NM_001256484; NM_001979; NP_001243411; NP_001243412; NP_001243413; NP_001970	2053	ILMN_1709237	8	27348519	27402439	+	0	inside
rs7828349	1479	8	27393066	+	Gen	129	A	G	0.189922481	0.499861907	0.104400523	1.69e-06	EPHX2	NM_001256482; NM_001256483; NM_001256484; NM_001979; NP_001243411; NP_001243412; NP_001243413; NP_001970	2053	ILMN_1709237	8	27348519	27402439	+	0	inside
rs6558004	1479	8	27393220	-	Gen	129	C	A	0.19379845	0.473276832	0.101755182	3.3e-06	EPHX2	NM_001256482; NM_001256483; NM_001256484; NM_001979; NP_001243411; NP_001243412; NP_001243413; NP_001970	2053	ILMN_1709237	8	27348519	27402439	+	0	inside
rs10282967	1479	8	27394957	+	Gen	128	A	C	0.19140625	0.504052306	0.104921828	1.55e-06	EPHX2	NM_001256482; NM_001256483; NM_001256484; NM_001979; NP_001243411; NP_001243412; NP_001243413; NP_001970	2053	ILMN_1709237	8	27348519	27402439	+	0	inside
rs10283378	1479	8	27395249	-	Gen	129	G	A	0.189922481	0.499861907	0.104400523	1.69e-06	EPHX2	NM_001256482; NM_001256483; NM_001256484; NM_001979; NP_001243411; NP_001243412; NP_001243413; NP_001970	2053	ILMN_1709237	8	27348519	27402439	+	0	inside
rs4149252	1479	8	27396111	-	Gen	129	A	C	0.189922481	0.499861907	0.104400523	1.69e-06	EPHX2	NM_001256482; NM_001256483; NM_001256484; NM_001979; NP_001243411; NP_001243412; NP_001243413; NP_001970	2053	ILMN_1709237	8	27348519	27402439	+	0	inside
rs729609	1479	8	27396523	-	Gen	129	G	A	0.19379845	0.473276832	0.101755182	3.3e-06	EPHX2	NM_001256482; NM_001256483; NM_001256484; NM_001979; NP_001243411; NP_001243412; NP_001243413; NP_001970	2053	ILMN_1709237	8	27348519	27402439	+	0	inside
rs4149255	1470	8	27397157	-	Gen	129	G	A	0.19379845	0.473276832	0.101755182	3.3e-06	EPHX2	NM_001256482; NM_001256483; NM_001256484; NM_001979; NP_001243411; NP_001243412; NP_001243413; NP_001970	2053	ILMN_1709237	8	27348519	27402439	+	0	inside
rs2071575	1479	8	27398432	-	Gen	129	G	A	0.282945736	0.407072726	0.091082253	7.85e-06	EPHX2	NM_001256482; NM_001256483; NM_001256484; NM_001979; NP_001243411; NP_001243412; NP_001243413; NP_001970	2053	ILMN_1709237	8	27348519	27402439	+	0	inside
rs4149257	1472	8	27399704	+	Gen	129	G	A	0.271317829	0.417246934	0.092483202	6.43e-06	EPHX2	NM_001256482; NM_001256483; NM_001256484; NM_001979; NP_001243411; NP_001243412; NP_001243413; NP_001970	2053	ILMN_1709237	8	27348519	27402439	+	0	inside
rs1126452	1479	8	27401964	+	Gen	129	C	A	0.26744186	0.389199102	0.090754391	1.8e-05	EPHX2	NM_001256482; NM_001256483; NM_001256484; NM_001979; NP_001243411; NP_001243412; NP_001243413; NP_001970	2053	ILMN_1709237	8	27348519	27402439	+	0	inside
rs1042064	1479	8	27402132	-	Gen	129	G	A	0.275193798	0.394093855	0.089309672	1.02e-05	EPHX2	NM_001256482; NM_001256483; NM_001256484; NM_001979; NP_001243411; NP_001243412; NP_001243413; NP_001970	2053	ILMN_1709237	8	27348519	27402439	+	0	inside
rs4149259	1479	8	27402494	-	Gen	129	A	G	0.189922481	0.494305693	0.104400523	2.19e-06	EPHX2	NM_001256482; NM_001256483; NM_001256484; NM_001979; NP_001243411; NP_001243412; NP_001243413; NP_001970	2053	ILMN_1709237	8	27348519	27402439	+	55	downstream
rs4149260	1479	8	27402664	+	Gen	129	A	G	0.189922481	0.494305693	0.104400523	2.19e-06	EPHX2	NM_001256482; NM_001256483; NM_001256484; NM_001979; NP_001243411; NP_001243412; NP_001243413; NP_001970	2053	ILMN_1709237	8	27348519	27402439	+	225	downstream
rs6990733	1479	8	27404137	+	Gen	129	A	G	0.186046512	0.525581084	0.107284234	9.63e-07	EPHX2	NM_001256482; NM_001256483; NM_001256484; NM_001979; NP_001243411; NP_001243412; NP_001243413; NP_001970	2053	ILMN_1709237	8	27348519	27402439	+	1698	downstream
rs4149245	1479	8	27378633	+	Imp	129	C	T	0.19379845	0.435647672	0.101755182	1.86e-05	EPHX2	NM_001256482; NM_001256483; NM_001256484; NM_001979; NP_001243411; NP_001243412; NP_001243413; NP_001970	2053	ILMN_1709237	8	27348519	27402439	+	0	inside
rs891401	1479	8	27381194	+	Imp	129	C	G	0.19379845	0.435647672	0.101755182	1.86e-05	EPHX2	NM_001256482; NM_001256483; NM_001256484; NM_001979; NP_001243411; NP_001243412; NP_001243413; NP_001970	2053	ILMN_1709237	8	27348519	27402439	+	0	inside
rs27654	1507	5	96093222	+	Gen	129	A	G	0.325581395	0.535683255	0.109956522	1.11e-06	ERAP2	NM_001130140; NM_022350; NP_001123612; NP_071745	64167	ILMN_1743145	5	96211644	96255406	+	-118422	upstream
rs27037	1518	5	96094694	-	Gen	129	A	C	0.313953488	-0.541396135	0.117266316	3.9e-06	ERAP2	NM_001130140; NM_022350; NP_001123612; NP_071745	64167	ILMN_1743145	5	96211644	96255406	+	-116950	upstream
rs27980	1507	5	96097895	-	Gen	129	C	A	0.321705426	0.538799489	0.111572536	1.37e-06	ERAP2	NM_001130140; NM_022350; NP_001123612; NP_071745	64167	ILMN_1743145	5	96211644	96255406	+	-113749	upstream
rs27582	1507	5	96098214	+	Gen	129	A	G	0.321705426	0.538799489	0.111572536	1.37e-06	ERAP2	NM_001130140; NM_022350; NP_001123612; NP_071745	64167	ILMN_1743145	5	96211644	96255406	+	-113430	upstream
rs27619	1509	5	96118065	-	Gen	129	C	A	0.430232558	0.481410027	0.101578264	2.14e-06	ERAP2	NM_001130140; NM_022350; NP_001123612; NP_071745	64167	ILMN_1743145	5	96211644	96255406	+	-93579	upstream
rs30380	1518	5	96122281	+	Gen	129	A	C	0.360465116	-0.56931838	0.109357766	1.93e-07	ERAP2	NM_001130140; NM_022350; NP_001123612; NP_071745	64167	ILMN_1743145	5	96211644	96255406	+	-89363	upstream
rs30187	1518	5	96124330	-	Gen	129	A	G	0.356589147	-0.587543421	0.110814491	1.15e-07	ERAP2	NM_001130140; NM_022350; NP_001123612; NP_071745	64167	ILMN_1743145	5	96211644	96255406	+	-87314	upstream
rs27529	1518	5	96126308	+	Gen	129	A	G	0.356589147	-0.587543421	0.110814491	1.15e-07	ERAP2	NM_001130140; NM_022350; NP_001123612; NP_071745	64167	ILMN_1743145	5	96211644	96255406	+	-85336	upstream
rs26618	1516	5	96130836	-	Gen	129	G	A	0.259689922	0.614201319	0.117196639	1.6e-07	ERAP2	NM_001130140; NM_022350; NP_001123612; NP_071745	64167	ILMN_1743145	5	96211644	96255406	+	-80808	upstream
[truncated: 4,403 more rows]
